# Supplementary material for: Microbial functional diversity: From concepts to applications
Source: Ecol Evol. 2019 Oct 2;9(20):12000–16. doi: 10.1002/ece3.5670 (PMC6822047; doi:10.1002/ece3.5670)
Supplement: Supplementary file 1 [file ECE3-9-12000-s001.xls]

## Sheet: Sheet1
First author	Year	Paper title	µ vs M	Scale	Term	Definition / mention in the text
Konopka	2009	What is microbial community ecology?	µ	Community	Community genetic potential	“it is useful to consider whether microbial communities possess a unique community property—the community metagenome”
Tilman	2001	Diversity and productivity in a long-term grassland experiment	M	Community	Functional diversity	The value and range of the functional traits of the organisms in a given ecosystem
Mason	2005	Functional richness, functional and functional evenness divergence: the primary of functional components diversity	M	Community	Functional diversity	The distribution of the species and abundance of a community in niche space, including: a) the amount of niche space filled by species in the community (functional richness) b) the evenness of abundance distribution in filled niche space (functional evenness) and c) the degree to which abundance distribution in niche space maximises divergence in functional characters within the community (functi…
Díaz	2007	Incorporating plant functional diversity effects in ecosystem service assessments	M	Community	Functional diversity	The value, range, and relative abundance of plant functional traits in a given ecosystem can be quantified by two main components. 1) a community weighted mean value (hereafter CWM) calculated for each trait as the mean of trait values in the community, weighted by the relative abundance of the species carrying each value. This community-aggregated metric represents the expected functional trait …
Villéger	2008	New multidimensional functional diversity indices for a multifaceted framework in functional ecology	M	Community	Functional diversity	Functional diversity may act either as (1) an indicator of the processes governing community assembly and the impact of perturbations and environmental gradients on community structure, (2) an indicator of ecosystem functions such as productivity, resilience, and nutrient cycling
Carmona	2016	Traits Without Borders: Integrating Functional Diversity Across Scales	M	Community	Functional diversity	Variation of traits between organisms, estimated as the variation of traits in the functional space occupied by an ecological unit
Larsen	2012	Modeling microbial community structure and functional diversity across time and space	µ	Community	Functional diversity	Measure of the frequency and the type of predicted enzyme functions encoded in a community’s metagenome, and represents the potential to express a phenotype that interacts with a particular environmental state
Deng	2012	A review of diversity-stability relationship of soil microbial community: What do we not know?	µ	Community	Functional diversity	“microbial community diversity” refers to genetic/functional diversity more than “species diversity”
Deng	2012	A review of diversity-stability relationship of soil microbial community: What do we not know?	µ	Community	Functional diversity	The variety of biological processes, functions or characteristics of a particular ecosystem
Krause	2014	Trait-based approaches for understanding microbial biodiversity and ecosystem functioning	µ	Community	Functional diversity	On the other hand, traits can be related to shifts in function across environmental gradients or treatments, at the genetic or functional level, or directly at the community scale. However, this is different from analyzing BEF- relationships in the general ecological context, which requires methods capable of quantifying the local functional diversity (i.e., the variation of trait combinations pr…
Powell	2015	Microbial functional diversity enhances predictive models linking environmental parameters to ecosystem properties	µ	Community	Functional diversity	Definition of multiple facets of microbial functional diversity: 1) community-level mean trait values (e.g., functional gene copy number representing genetic potential of the specific function), 2) trait distributions (implicitly linked to estimates of community richness and evenness), and 3) idiosyncratic species effects (based on patterns of genotype presence/absence or relative abundance)
Allison	2008	Resistance, resilience, and redundancy in microbial communities	µ	Community	Functional redundancy	The ability of one microbial taxon to carry out a process at the same rate as another under the same environmental conditions
Louca	2018	Function and functional redundancy in microbial systems	µ	Community	Functional redundancy	The coexistence of multiple distinct taxa or genomes capable of performing the same focal biochemical function
Louca	2018	Function and functional redundancy in microbial systems	µ	Community	Functional richness	Number of focal biochemical functions or genes present
Louca	2018	Function and functional redundancy in microbial systems	µ	Community	Functional structure	Relative abundances of various focal functional groups, or of genes associated with focal functions
Powell	2015	Microbial functional diversity enhances predictive models linking environmental parameters to ecosystem properties	µ	Community	Functional trait	Functional trait diversity of the nirS and nirK communities was estimated as richness and Pielou’s evenness of nirS and nirK genes, based on the number and relative peak areas of terminal restriction fragments from TRFLP analysis of these genes
Green	2008	Microbial biogeography: from taxonomy to traits.	µ/M	Community	Functional trait	Characteristics of an organism that are linked with its fitness or performance
Krause	2014	Trait-based approaches for understanding microbial biodiversity and ecosystem functioning	µ	Community	Functional traits	A trait-based perspective can facilitate the handling and interpretation of microbial diversity along environmental gradients by measuring functional traits under the specific conditions a given community is exposed to, i.e. as “realized community mean traits.” This differs from“a priori” trait values of organisms measured under standardized condition
Konopka	2009	What is microbial community ecology?	µ	Community		Emergent property of microbial communities
Louca	2018	Function and functional redundancy in microbial systems	µ	NA	Functional group	The set of taxa potentially capable of performing a specific biochemical function, for example, based on their genetic content.
Allison	2008	Resistance, resilience, and redundancy in microbial communities	µ	NA	Functional group	All organisms that directly contribute to the rate of a particular functional process in an ecosystem
Jones	2001	Assessing the functional implications of soil biodiversity in ecosystems	µ/M	NA	Functional group	Although we believe that using some measure of functional diversity in the ecosystem is the most efficient and useful way of describing soil biodiversity, we are also aware that the functional groups defined with respect to one particular function are often not the same as those defined with respect to another function
Diaz	2001	Vive la différence: Plant functional diversity matters to ecosystem processes	M	Taxa	Functional diversity	Variation of traits between organisms, estimated as the variation of traits in the functional space occupied by an ecological unit
Cadotte	2011	Beyond species: functional diversity and the maintenance of ecological processes and services	M	Taxa	Functional diversity	With the increasing awareness that species’ traits influence coexistence and ecosystem function, ecologists now quantify trait variation or multivariate trait differences within a community, generically referred to as ‘functional diversity’. Functional diversity is measured in a multitude of ways. Technically, it represents the diversity of traits but is taken to represent the diversity of specie…
Cadotte	2011	Beyond species: functional diversity and the maintenance of ecological processes and services	M	Taxa	Functional diversity	Any metric that quantifies the extent of trait differences within and among assemblages. Typically these rely on quantitative trait measures, often consider multivariate traits, and may include species abundances
Krause	2014	Trait-based approaches for understanding microbial biodiversity and ecosystem functioning	µ	Taxa	Functional diversity	To understand BEF relationships it is necessary to study traits at the level of individual cells or organisms. The niches that correspond to traits are hyper-dimensional, and BEF studies call for determining whether niches of functional units overlap.
Krause	2014	Trait-based approaches for understanding microbial biodiversity and ecosystem functioning	µ	Taxa	Functional diversity	For the assemblage studies, microbial ecologists can measure multiple traits for individual microorganisms or populations and quantify tradeoffs between traits
Allison	2008	Resistance, resilience, and redundancy in microbial communities	µ	Taxa	Functional similarity	The ability of two microbial communities to carry out a functional process at a similar rate, regardless of differences in composition
Violle	2017	The emergence and promise of functional biogeography	M	Taxa	Functional trait	Morphological, physiological, phenological, or behavioral features measured on organisms that can ultimately be linked to their performance
Green	2008	Microbial biogeography: from taxonomy to traits.	µ	Taxa	Functional trait	Microbial functional trait: a measurable microbial characteristic that is linked to fitness or performance. Among the many possible types of traits that could fit this definition are those that directly contribute to an organism’s life history (its lifetime pattern of growth, reproduction, and differentiation), traits that mediate the interactions among organisms (e.g.,microbial resistance to vir…
Green	2008	Microbial biogeography: from taxonomy to traits.	µ	Taxa	Functional trait	The presence of a genetic variant of the gene that codes for proteorhodopsin is now considered a putative functional trait in bacteria, and variants of proteorhodopsin with different spectral properties have been shown to exhibit spatial and temporal patterns in marine environments
Krause	2014	Trait-based approaches for understanding microbial biodiversity and ecosystem functioning	µ	Taxa	Functional trait	Well-defined, measurable properties at the individual level (e.g., organisms, populations) generally used to link performance and contribution to one or several function(s) in any given ecosystem. Thereby, any key property related to physiology, morphology, or genomic information that affects the fitness or function of an organism can be regarded as a functional trait
Allison & Martiny	2008	Resistance, resilience, and redundancy in microbial communities	µ	Taxa	Physiological trait	A physiological characteristic that determines the contribution of a microbial taxon to a functional process
Krause	2014	Trait-based approaches for understanding microbial biodiversity and ecosystem functioning	µ	Taxa / Community	Functional trait	Traits refer to the physiology, morphology, or genomic characteristics that affect the fitness or function of an organism. Traits can be used to infer its performance under different environmental conditions, they can be measured or scaled-up at the community level, and eventually be related to community and ecosystem functioning
Fierer	2014	Seeing the forest for the genes: Using metagenomics to infer the aggregated traits of microbial communities	µ	Taxa / Community	Functional trait	Functional traits can be measured at various levels of organization – from the level of individual cells, to species, to whole communities. For example, one could determine the size of individual bacterial cells in a water sample, the mean cell sizes for different bacterial species found in that sample, or the mean size of cells found in the whole sample. Community-level traits can be quantified …
