# Supplementary material for: Microbial functional diversity: From concepts to applications
Source: Ecol Evol. 2019 Oct 2;9(20):12000–16. doi: 10.1002/ece3.5670 (PMC6822047; doi:10.1002/ece3.5670)
Supplement: Supplementary file 2 [file ECE3-9-12000-s002.xls]

## Sheet: Table summary
Functional category	# traits
Carbon cycling	71
Nitrogen cycling	21
Phosphorus utilization	7
Sulfur utilization	16
Organic remediation	30
Stress	43
Metal homeostasis	59
Viruses	75
Virulence‡	102
Antibiotic Resistance	8
Total	432
			*Indicates that other functions may be possible for this enzyme/protein.
			^ Main functions of metal pumps are to either 1) maintain homeostasis of vital ions or 2) removal of toxic ions from the cell to the wider environment
			† The majority of phages result in the death of the host cell and release of nutrients to the environment.
			‡ Nutrients are released into the environment through host sickness and/or death from pathogen infection. Genes listed below provide a variety of functions not necessarily directly related to cell lysis and nutrient release. Not all viral, bacterial, fungal, or protistan pathogens of eukaryotes cause fatal diseases.

## Sheet: C cycling
Ecosystem process	Functional process	Microbial functional traits	Organism’s performance	Organism’s fitness	Community/ecosystem level functions	Notes
Carbon fixation	Calvin cycle	Ribulose bisphosphate carboxylase, large subunit (RbcL)	CO2 fixation	Growth and reproduction	Carbon fixation	Standard marker for Calvin cycle; Forms I, II, and III catalyse the carboxylation and oxygenation of ribulose 1,5-bisphosphate, form IV, also called the Rubisco-like protein (RLP, 6 clades), does not catalyze either. Form IV does not fix CO2 as they lack critical residues at the catalytic site, they are Rubisco-like proteins, a number of which are involved in sulfur cycling. Form III is archaeal …
	Photosynthesis	Mg-protoporphyrin IX chelatase (chlI)	CO2 fixation	Growth and reproduction	Carbon fixation	Magnesium chelatase is the key enzyme and regulatory point in chlorophyll production
	rTCA cycle	ATP citrate lyase, small subunit (AclB)	Transform citrate to acetyl-CoA and oxaloacetate	Growth and reproduction	Carbon fixation	rTCA cycle, two proposed subtypes; Bacterial sequence probes on GeoChip
	rTCA cycle	Citryl-CoA lyase (Ccl)	Transform citryl-CoA to acetyl-CoA and oxaloacetate	Growth and reproduction	Carbon fixation	rTCA cycle, alternate pathway to ATP citrate lyase in rTCA; Bacterial sequence probes on GeoChip
	3-hydroxypropionate bicycle and 3-hydroxypropionate/4-hydroxybutyrate cycle	Propionyl-CoA carboxylase (Pcc)	Transform propionyl-CoA to methylmalonyl-CoA	Growth and reproduction	Carbon fixation	Multiple CO2 fixation systems: 3-hydroxypropionate bicycle and 3-hydroxypropionate/4-hydroxybutyrate cycle; Bacterial and archaeal sequence probes on GeoChip
	reductive acetyl-CoA pathway	Carbon monoxide dehydrogenase (CODH)	Transform CO2 to CO-	Growth and reproduction	Carbon fixation	Reductive acetyl–CoA pathway, 6 clades; Bacterial and archaeal sequence probes on GeoChip
	reductive acetyl-CoA pathway	Tetrahydrofolate formylase (Fhs)	Transform formate and tetrahydrofolate to 10-formyltetrahydrofolate	Growth and reproduction	Carbon fixation	Reductive acetyl–CoA pathway; reductive acetogenesis; Bacterial and archaeal sequence probes on GeoChip
	Dicarboxylate/4-hydroxybutyrate cycle	Pyruvate synthase, beta subunit (PorB)	CO2 fixation	Growth and reproduction	Carbon fixation	Dicarboxylate/4-hydroxybutyrate cycle; Archaeal sequence probes on GeoChip
	Bacterial microcompartments	Carbon dioxide concentrating mechanism protein (CcmM)	Transform HCO3 to CO2	Growth and reproduction	Carbon fixation	Bacterial microcompartments, Beta-carboxysomes
	Bacterial microcompartments	Carbonic Anhydrase (IcfA)	Transform HCO3 to CO2	Growth and reproduction	Carbon fixation;	Bacterial microcompartments
	Bacterial microcompartments	Carboxysome Shell carbonic Anhydrase (CsoS3)	Transform HCO3 to CO2	Growth and reproduction	Carbon fixation	Bacterial microcompartments
Methane Metabolism	Methane oxidation	Particulate methane monooxygenase; protein A (PmoA)	Transform methane to methanol	Growth and reproduction	Methane oxidation	2 phylogenetic subtypes: Type I (Gammaproteobacteria)and II (Alphaproteobacteria))
		Soluble methane monooxygenase, alpha subunit (Mmox)	Transform methane to methanol	Growth and reproduction	Methane oxidation	Type II Alphaproteobacteria only
	Methanogenesis: All pathways	Methyl coenzyme M reductase, alpha subunit (McrA)	Transform methyl-CoM to methane	Growth and reproduction	Methanogenesis	Final enzyme in methanogenesis
	Methanogenesis: Acetoclastic	Acetyl-CoA synthase/acetyl-CoA decarbonylase (ACS) (AcsA)	Transform acetate to acetyl-CoA	Growth and reproduction	Methanogenesis	Acetoclastic pathway indicator gene, works with CODH
		Phosphotransacetylase (Pta)	Transform acetylphosphate to acetyl-CoA	Growth and reproduction	Methanogenesis	Acetoclastic pathway indicator gene
	Methanogenesis: Hydrogenotrphic	Formylmethanofuran dehydrogenase; subunit B (FmdB/FwdB)	Transform CO/CO2 to formyl-metahnofuran	Growth and reproduction	Methanogenesis	Hydrogenotrophic pathway indicator gene, Tungsten or Molybdenum cofactor
	Methanogenesis: Methyl-corrinoid	Methylcobalamin:coenzyme M methyltransferase (MtbA)	Generation of methyl-CoM from methyl-corrinoid complex	Growth and reproduction	Methanogenesis	Methyl-corrinoid pathway indicator gene
Carbon degradation	Lignin	Manganese peroxidase (Mnp)	Lignin degradation	Growth and reproduction	Biomass degradation	Fungal sequence probes on GeoChip
		Phenol oxidase/Laccase (Lcc)	Lignin degradation*	Growth and reproduction	Biomass degradation	Fungal and prokaryotic sequence probes on GeoChip. May also be involved in steroidal estrogen degradation
		Ligninase (LPOA)	Lignin degradation	Growth and reproduction	Biomass degradation	Fungal sequence probes on GeoChip
		Glyoxal oxidase (Glx)	Lignin degradation	Growth and reproduction	Biomass degradation	Fungal and prokaryotic sequence probes on GeoChip; Source of the extracellular H202 that is required by ligninolytic peroxidases
	Cellulose	Endoglucanase*	Cellulose degradation	Growth and reproduction	Biomass degradation	Composed of multiple enzyme families: GH12, GH48; Prokaryotic and eukaryotic sequences; If present in pathogen could be considered a virulence gene
		Exoglucanase*	Cellulose degradation	Growth and reproduction	Biomass degradation	Composed of multiple enzyme families: GH6, GH7, GH48, GH10; If present in pathogen could be considered a virulence gene
		Cellobiase/Beta-glucosidase	Cellobiase degradation (downstream of cellulose)	Growth and reproduction	Biomass degradation	Cleaves products from exo- and endoglucanase
		Acetylxylan esterase (Axe)	Deacetylation of xylans and xylo-oligosaccharides	Growth and reproduction	Biomass degradation	Fungal sequence probes on GeoChip
	Hemicellulose	Beta-1,4-mannanase*	Hydrolysis of 1-,4- beta-D-mannosidic linkages in mannans, galactomannans and glucomannans	Growth and reproduction	Biomass degradation	Fungal and prokaryotic sequence probes on GeoChip; If present in pathogen could be considered a virulence gene
		Xylanase (XynA/XynB)*	Hydrolysis of 1-,4-beta-D-xylosidic linkages in xylans	Growth and reproduction	Biomass degradation	Fungal and prokaryotic sequence probes on GeoChip; If present in pathogen could be considered a virulence gene
		Arabinofuranosidase (Ara)	Hydrolysis of terminal non-reducing end in alpha-arabinosides	Growth and reproduction	Biomass degradation	Fungal and prokaryotic sequence probes on GeoChip; attacks side chain
		Xylose reductase (XYL1)	Interconversion of xylitol and D-xylose	Growth and reproduction	Biomass degradation	Fungal only sequence probes on GeoChip
		Xylose isomerase (XylA)	Interconversion of D-xylopyranose and D-xylulose	Growth and reproduction	Biomass degradation	Oomycetes sequence probes on GeoChip
		Acetylxylan esterase (AxeA)	Deacetylation of xylans and xylo-oligosaccharides	Growth and reproduction	Biomass degradation	Removes side chain; Fungal only sequence probes on GeoChip
	Pectin	Pectate lyase (Ply)*	Cleavage of (1->4)-alpha-D-galacturonan	Growth and reproduction	Biomass degradation	Fungal, protist, and prokaryotic sequence probes on GeoChip; If present in pathogen could be considered a virulence gene
		Pectin lyase (PelA)*	Cleavage of (1->4)-alpha-D-galacturonan methyl ester	Growth and reproduction	Biomass degradation	Fungal, protist, and prokaryotic sequence probes on GeoChip; If present in pathogen could be considered a virulence gene
		Rhamnogalacturonan acetylesterase (RgaE)*	Removes acetyl esters from rhamnogalacturonan substrates	Growth and reproduction	Biomass degradation	Fungal and prokaryotic sequence probes on GeoChip; If present in pathogen could be considered a virulence gene
		Rhamnogalacturonan hydrolase (Rgh)*	Hydrolysis of unsaturated rhamnogalacturonan disaccharide	Growth and reproduction	Biomass degradation	Fungal and prokaryotic sequence probes on GeoChip; If present in pathogen could be considered a virulence gene
		Rhamnogalacturonan lyase (Rgl)*	Cleavage of alpha-L-rhamnopyranosyl-(1->4)-alpha-D-galactopyranosyluronic acid bonds of rhamnogalacturonan I oligosacharides	Growth and reproduction	Biomass degradation	Fungal and prokaryotic sequence probes on GeoChip; If present in pathogen could be considered a virulence gene
		Pectin methylesterase/Pectinesterase (pme)	Cleavage of pectin into methanol and pectate	Growth and reproduction	Biomass degradation	Fungal sequence probes on GeoChip
		Endopolygalacturonase*	Random hydrolysis of 1,4-alpha-D-galactosiduronic linkages in pectate and other galacturonans	Growth and reproduction	Biomass degradation	Fungal sequence probes on GeoChip; If present in pathogen could be considered a virulence gene
		Exopolygalacturonase*	Hydrolysis of terminal glycosidic bond of polygalacturonic acid and oligogalacturonates	Growth and reproduction	Biomass degradation	Fungal sequence probes on GeoChip; If present in pathogen could be considered a virulence gene
	Starch	Alpha-amylase (AmyA)	Endohydrolysis of 1,4-alpha-D-glucosidic linkages	Growth and reproduction	Biomass degradation	Fungal and prokaryotic sequence probes on GeoChip
		Pullanase (AmyX)	Hydrolysis of 1,6-alpha-D-glucosidic linkages in various polysaccharides	Growth and reproduction	Biomass degradation	Fungal, protist, and prokaryotic sequence probes on GeoChip
		Amylopullulanase (Apu)	Endohydrolysis of 1,4-alpha-D-glucosidic linkages	Growth and reproduction	Biomass degradation	Fungal, protist, and prokaryotic sequence probes on GeoChip
		Cyclomaltodextrinase/ Cyclomaltodextrin hydrolase/ Neopullulanase/ Maltogenic Amylase (Cda)	Starch degradation	Growth and reproduction	Biomass degradation	Fungal, protist, and prokaryotic sequence probes on GeoChip
		Isopullulanase (IpuA)	Hydrolysis of pullulan to isopanose	Growth and reproduction	Biomass degradation	Fungal and prokaryotic sequence probes on GeoChip
		Neopullulanase (NplT)	Hydrolysis of pullulan to panose	Growth and reproduction	Biomass degradation	Fungal, protist, and prokaryotic sequence probes on GeoChip
		Pullulanase (PulA)	Hydrolysis of 1,6-alpha-D-glucosidic linkages in various polysaccharides	Growth and reproduction	Biomass degradation	Fungal and prokaryotic sequence probes on GeoChip
		Glucoamylase	Hydrolysis of terminal 1,4-linked alpha-D-glucose residues from non-reducing ends of polysaccharide chains with release of beta-D-glucose	Growth and reproduction	Biomass degradation	Fungal and prokaryotic sequence probes on GeoChip
	Tannin	Tannase	Hydrolysis of ester links in tannins	Growth and reproduction	Biomass degradation	Tannins are a group of polyphenolic compounds found in plants that bind to biomolecules. Can make up to 50% of leaf dry weight; Fungal sequence probes on GeoChip
	Cutin	Cutinase (Cut)	Hydrolysis of cutin polymer into monomer units	Growth and reproduction	Biomass degradation	Fungal and prokaryotic sequence probes on GeoChip, Cutin is one of the waxy polymers that make up cuticle that covers the arial surface of plants
	Terpene	Limonene monooxygenase/limonene hydroxylase (LimB)	Limonene to 1,2-epoxymenth-8-ene degradation	Growth and reproduction	Biomass degradation	First gene in pathway. Limonene is the most widespread terpene, found in more than 300 plants; Fungal, protist, and prokaryotic sequence probes on GeoChip
	Inulin	Inulinase	Inulin degradation	Growth and reproduction	Biomass degradation	Fungal and prokaryotic sequence probes on GeoChip; separate exo- and endo- enzymes; Inulin is a fructan
	Chitin	Chitinase	Chitin degradation	Growth and reproduction	Biomass degradation	Exo-, endo- and unknown mechanisms; Can contribute to virulence if infecting insect, crustacean, or fungi; Fungal and prokaryotic sequence probes on GeoChip
		chitin deacetylase/chitin amidohydrolase	Chitin degradation	Growth and reproduction	Biomass degradation	Fungal sequence probes on GeoChip.
		Acetylglucosaminidase/acetylhexosaminidase/hexosaminidase/chitobiase	Removal of terminal non-reducing N-acetyl-D-hexosamine residues	Growth and reproduction	Biomass degradation	Fungal and prokaryotic sequence probes on GeoChip
	Agar	Beta-agarase (AgrA/AgaB)	Agarose degradation	Growth and reproduction	Biomass degradation	Agarose is a polysaccharide from seaweed; Prokaryotic sequence probes on GeoChip
	Alginate	Alginate lyase/Poly(beta-D-mannuronate) lyase/Poly(mana) alginate lyase (AlgL)	Alginate degradation	Growth and reproduction	Biomass degradation	Alginate is produced by a variety of organisms including Pseudomonas and seaweeds; Prokaryotic sequence probes on GeoChip
	Camphor	Camphor 5-monooxygenase (CamDCAB)	Camphor degradation	Growth and reproduction	Biomass degradation	Camphor is an antimicrobial compound and pest repellent, found in some plants but more commonly produced by artificial means; Fungal and prokaryotic sequence probes on GeoChip
	Phospholipids	Phospholipase A2/1-alkyl-2-acetylglycerophosphocholine esterase/2-acetyl-1-alkylglycerophosphocholine esterase	Phospholipid degradation*	Growth and reproduction	Biomass degradation	Fungal sequence probes on GeoChip. Could also be important for virulence in fungal infections
		Phospholipase C/1-phosphatidylinositol-4,5-bisphosphate phosphodiesterase/Phosphoinositide phospholipase C	Phospholipid degradation*	Growth and reproduction	Biomass degradation	Fungal sequence probes on GeoChip. Could also be important for virulence in fungal infections
		Phospholipase D/Choline phosphatase	Phospholipid degradation*	Growth and reproduction	Biomass degradation	Fungal sequence probes on GeoChip. Could also be important for virulence in fungal infections
	Protein	Metalloproteinase/Metallodipeptidase/Metallocarboxypeptidase	Protein degradation*	Growth and reproduction	Biomass degradation	Fungal sequence probes on GeoChip. Class of related enzymes; could also be important for virulence in fungal infections
		Aspartate protease/Aspartic proteinase	Protein degradation*	Growth and reproduction	Biomass degradation	Fungal sequence probes on GeoChip. Could also be important for virulence in fungal infections
		Cysteine proteinase	Protein degradation*	Growth and reproduction	Biomass degradation	Fungal sequence probes on GeoChip. Could also be important for virulence in fungal infections
		Serine protease	Protein degradation*	Growth and reproduction	Biomass degradation	Fungal sequence probes on GeoChip. Could also be important for virulence in fungal infections
	Heparin	Heparin lyase/heparinase/heparin eliminase	Heparin degradation*	Growth and reproduction	Biomass degradation	Heparin is a highly sulfated glycosaminoglycan found in animal tissues
	Hyaluronic acid	Hyaluronate lyase/hyaluronidase	Hyaluronic acid degradation*	Growth and reproduction	Biomass degradation	Hyaluronic acid is an anionic, nonsulfated glycosaminoglycan found in several animal tissues
	Lactose	Lactase/Beta-galactosidase	Lactose degradation	Growth and reproduction	Biomass degradation	Fungal sequence probes on GeoChip.
	Sucrose	Dextranase/Alpha-1,6-glucan-6-glucanohydrolase	Sucrose degradation	Growth and reproduction	Biomass degradation	Fungal sequence probes on GeoChip.
		Invertase/Beta-fructofuranosidase/Saccharase	Sucrose degradation	Growth and reproduction	Biomass degradation	Fungal sequence probes on GeoChip.
	Lipids	Lipase/Triacylglycerol lipase	Lipid degradation*	Growth and reproduction	Biomass degradation	Fungal sequence probes on GeoChip.

## Sheet: N cycling
Ecosystem process	Functional process	Microbial functional traits	Organism’s performance	Organism’s fitness	Community/ecosystem level functions	Notes
N mineralization		Glutamate dehydrogenase (Gdh)	Fermentation of glutamate	Growth and reproduction	N mineralization	NAD+ coenzyme for glutamate oxidation; NADP+ coenzyme for fixing ammonia into organic matter or the reverse reaction; Archaea and higher animals may have enzymes that use both NAD+ and NADP+; Fungal and prokaryotic sequence probes on GeoChip
		Urease/ Urea amidohydrolase, alpha subunit (UreC)	Production of ammonia by hydrolysis of urea	Growth and reproduction	N mineralization	Urease can play a role in the remediation of heavy metals by precipitation as a metal carbonate. Hydrolisis of urea causes a rise in soil pH and the production of carbonate; Bacterial and Archaeal sequences
		Urease (Glomeromycota)	Production of ammonia by hydrolysis of urea	Growth and reproduction	N mineralization	Glomeromycota fungal sequence probes only on GeoChip
Ammonification		Glutamine synthetase/Glutamate-ammonia ligase (GlnA)	Interconversion of glutamine and glutamate	Growth and reproduction	Ammonification	Fungal sequence probes only on GeoChip
Anammox		Hydrazine oxidoreductase (Hzo)	Transformation of N2H4 to N2	Growth and reproduction	Anammox	Bacterial sequence probess only on GeoChip
		Hydrazine hydrolase (HzsA)	Transformation of NH4 and NO to N2H4	Growth and reproduction	Anammox	First enzyme, newly described, few sequences annotated
N reduction		Nitrate reductase, assimilatory (NasA/NarB)	Reduction of NO3 to NO2	Growth and reproduction	Assimilatory N reduction	Assimilation; Bacterial and Archaeal sequence probes on GeoChip
		Nitrite reductase (NirAB)	Transformation of NO2 to NH4+	Growth and reproduction	Assimilatory N reduction	Bacterial and Archaeal sequence probes on GeoChip
		Nitrate reductase (Nia)	Nitrogen assimilation, NO3 to NO2	Growth and reproduction	Assimilatory N reduction	Assimilation; Fungi and protist sequence probes on GeoChip
		Nitrite reductase (Nit)	Nitrogen assimilation, NO2 to NH4+	Growth and reproduction	Assimilatory N reduction	Assimilation; Protist sequence probes on GeoChip
		Nitrate reductase, respirtatory, peraplasmic (NapA)	Reduction of NO3 to NO2	Growth and reproduction	Dissimilatory N reduction	Monomeric (Clade I); Heterodimeric (Clade II), napA protein is smaller than clade I, NapA forms a complex with NapB, a di-c-haem protein which acts as the redox partner; Bacterial and Archaeal sequences
Dissimilatory nitrite reduction to ammonia		Nitrite reductase (cytochrome; ammonia-forming) (NrfA)	Reduction of NO2- to NH4+	Growth and reproduction	Dissimilatory nitrite reduction to ammonia (DNRA)	Two potential redox partners: nrfB, soluble e- carrier linking to menaquiol pool or in delta and epsilon-proteobacteria nrfH, small quinol dehydrogenase; Bacterial and Archaeal sequences
Denitrification		Nitrate reductase, respirtatory, membrane bound, alpha subunit (NarG)	Reduction of NO3 to NO2	Growth and reproduction	Denitrification	Bacterial and Archaeal sequence probes on GeoChip
		Nitric oxide reductase (NorB)	Reduction of NO to N2O	Growth and reproduction	Denitrification	Three subtypes: qNorB (single subunit and utilizes quinol); cNorB (two subunits and utilizes a cytochrome bc-type complex); qCuANOR (Genetics for the last system is not known yet, has only been found in Bacillus azotoformans NCCB 100003); Bacterial and Archaeal sequence probes on GeoChip
		Nitrite reductase (NirK)	Reduction of NO2 to NO	Growth and reproduction	Denitrification	Three subtypes: Group I; Group II; nirK-like, found in ammonia oxidizers like the Thaumarchaea; Bacterial and Archaeal sequence probess on GeoChip
		Nitrite reductase (NirS)	Reduction of NO2 to NO	Growth and reproduction	Denitrification	Two subtypes, Anammox and Denitrifying; Bacterial and Archaeal sequence probes on GeoChip
		Nitrous oxide reductase (NosZ)	Reduction of N2O to N2	Growth and reproduction	Denitrification	Last step of denitrification, removal of nitrogen from system by conversion to dinitrogen gas; 2 subtypes: denitrifiers Tat pathway, non-denitrifier Sec pathway; Bacterial and Archaeal sequence probess on GeoChip
Nitrification		Ammonia monooxygenase (AmoA)	Oxidation of NH4+ to NH2OH	Growth and reproduction	Nitrification	First step of nitrification, rate limiting step; 2 clusters: Cluster A: Water Column/ Sediment Cluster; Cluster B: Soil/Sediment Cluster; Bacterial and Archaeal sequence probes on GeoChip
		Hydroxylamine oxidoreductase (Hao)	Oxidation of NH2OH to NO2	Growth and reproduction	Nitrification	Second enzyme in nitrification pathway; Bacterial and Archaeal sequences
		Nitrite oxidoreductase (Nxr)	Oxidation of NO2 to NO3	Growth and reproduction	Nitrification	Last enzyme in nitrification pathway, newly described, few sequences annotated; Bacterial and Archaeal sequence probes on GeoChip
N fixation		Nitrogenase, Fe protein (NifH)	Fixation of N	Improved growth, survival and reproduction	N fixation	Cluster I conventional eubacterial MoFe nitrogenases; Cluster II eubacterial alternative nitrogenases lacking Mo and several methanogen nitrogenases; Cluster III: Mo nitrogenase (nif-1) genes from the gram-positive eubacterium Clostridium pasteurianum and the nif-2 genes from the archaeon Methanosarcina barkeri, and nifH Desulfovibrio gigas; Cluster IV: methanogen sequences, likely not N fixation…

## Sheet: P utilization
Ecosystem process	Functional process	Microbial functional traits	Organism’s performance	Organism’s fitness	Community/ecosystem level functions	Notes
Organic phosphorus cycling	Phytatic acid	Phytase	Degradation of phytic acid	Growth and reproduction	Phosphorus utilization	Four subtypes/mechanisms: cysteine phytases (CPhy): also known as protein tyrosine phytase or dual-specificity phosphatase; histidine acid phytase (HAPhy); Beta-propeller phytase (BPPhy); purple acid phosphatase (PAPhy) ; Fungal, protist, and prokaryotic sequence probes on GeoChip
	Polyphosphate	Exopolyphosphatase (ppx)	Polyphosphate formation	Nutrient storage; Growth and reproduction	Phosphorus utilization	Phosphorous homeostasis
		Polyphosphate kinase (Ppk1)	Polyphosphate formation	Nutrient storage; Growth and reproduction	Phosphorus utilization	Phosphorous homeostasis, uses ATP
		Polyphosphate kinase (Ppk2)	Polyphosphate degradation and formation	Nutrient storage; Growth and reproduction	Phosphorus utilization	Phosphorous homeostasis, uses GTP or ATP to synthesize PolyP, generates GTP from GDP, preference for Mn over Mg
		Endopolyphosphatase (Ppn)	Polyphosphate degradation	Nutrient storage; Growth and reproduction	Phosphorus utilization	Phosphorous homeostasis
Inorganic phosphorus cycling	Hypophosphite	Hypophosphite dioxygenase, alpha-ketoglutarate-dependent (HxtA)	Phosphorus oxidation	Growth and reproduction	Phosphorus utilization	Hypophoisphite oxidation
	Phosphite	Phosphonate dehydrogenase (PtxD)	Phosphorus oxidation	Growth and reproduction	Phosphorus utilization	Phosphite oxidation

## Sheet: S utilization
Ecosystem process	Functional process	Microbial functional traits	Organism’s performance	Organism’s fitness	Community/ecosystem level functions	Notes
Assimilation		Adenosine 5'-phosphosulfate kinase/APS kinase	phosphorylation of adenosine 5'-phosphosulfate to form 3'-phosphoadenosine 5'-phosphosulfate (PAPS)	Growth and reproduction	Sulfur assimilation	phosphorylation of adenosine 5'-phosphosulfate to form 3'-phosphoadenosine 5'-phosphosulfate (PAPS), a biologically 'activated' sulfate form
		5'-adenylylsulfate reductase/APS reductase	Formation of sulfite and 5’-AMP from APS and glutathione	Growth and reproduction	Sulfur assimilation	Protist sequence probes on GeoChip
		Sulfate adenylyltransferase/ATP-sulfurylase	Transform sulfate to adenylyl sulfate	Growth and reproduction	Sulfur assimilation	Fungal and protist sequence probes on GeoChip
		Sulfate permease	Uptake of sulfate	Growth and reproduction	Sulfur assimilation	Fungal and protist sequence probes on GeoChip
		Ferredoxin-sulfite reductase	Interconversion of H2S and sulfite	Growth and reproduction	Sulfur assimilation	Protist sequence probes on GeoChip
Oxidation		Sulfur oxidation protein SoxY	Thiosulfate oxidation	Growth and reproduction	Sulfur oxidation	Carrier protein for the sox cycle
		Sulfur oxidation proteins	Sulfur compound oxidation	Growth and reproduction	Sulfur oxidation	Various proteins and enzymes from different parts of the sox cycle
		Flavocytochrome c sulfide dehydrogenase (FccAB)	Oxidation of HS to HSn	Growth and reproduction	Sulfide oxidation	Sulfide oxidation
		Sulfide:quinone oxidoreductase (Sqr)	Oxidation of HS to HSn	Growth and reproduction	Sulfide oxidation	Type I Bacteria (α/β Proteobacteria, Cyanobacteria, Aquificales); Electron transfer to respiratory complex III sulfide-dependent photosynthesis, detoxification; Type II Bacteria (Firmicutes, Proteobacteria), Eukayotes (Homo sapiens); detoxification; Type III Archaea (Sulfulobales), Bacteria (Chlorobiaceae); detoxification; Type IV Bacteria (Chlorobiaceae, Chromatiaceae); Allow growth on sulfide a…
Reduction		Dissimilatory sulfite reductase (DsrA)	Transformation of H2S to SO3	Growth and reproduction	Sulfur reduction	Marker for dissimilatory sulfate reduction, dissimilatory (bi)sulfite reductase (sulfur-reducing prokaryotes) form separate group from sulfur reducers; some HGT events
		Dissimilatory sulfite reductase (DsrB)	Transformation of H2S to SO3	Growth and reproduction	Sulfur reduction
		Sulfite reductase (Sir)	Reversable transformation of H2S to SO3	Growth and reproduction	Sulfur reduction	Reversible enzyme: used in assimilatory sulfate reduction and dissimilatory sulfite reduction
		Sulfite reductase (CysJ)	Reversable transformation of H2S to SO3	Growth and reproduction	Sulfur reduction	Involved in the biosynthesis of L-cysteine
		Adenosine phosphosulphate reductase (AprAB)	APS production	Growth and reproduction	Sulfur reduction	Downstream from dsrAB; some HGT events; Some indications for 2 separate SOB lineages, and SRP supergroup, and 2 archaeal
DMSP degradation		Dimethyl sulfoniopropionate demethylase (DmdA)	Capable of using DMSP	Growth and reproduction	DMSP degradation; Sulfur acquisition (marine)	Clade A (roseobacter-like); Clade B; Clade C; Clade D (Sar11-like); Clade E; unclassified. DMSP is an important compound linked to DMS a volatile gas involved in cloud formation. DMSP is also a chemoattractant for coral pathogens
		Dimethlysulfonioproprionate lyase	Capable of degrading DMSP to DMS	Growth and reproduction	DMSP degradation	6 separate genes, same function: dddP, Produces DMS and acrylate; dddQ, Produces DMS and acrylate; dddD, Produces DMS and 3-hydroxypropionate; dddL, Produces DMS and acrylate; dddW, Produces DMS and acrylate; dddY, Produces DMS and acrylate, found in periplasmic space

## Sheet: Organic remediation
Ecosystem process	Functional process	Microbial functional traits	Organism’s performance	Organism’s fitness	Community/ecosystem level functions	Notes
Chlorinated solvents	Multiple (Ex: TCE, DCE)	Reductive dehalogenase	Reductive dehalogenation	Survival, Growth and reproduction	Detoxification/energy generation	44 orthologue groups; Reduction of halogenated compounds
	DCE	L-2-haloacid dehalogenase (DehH109)	Dichloroethane degradation	Survival, Growth and reproduction	Detoxification/energy generation	Subcategory on Geochip: Chlorinated solvents
		DL-2-haloacid dehalogenase	Dichloroethane degradation	Survival, Growth and reproduction	Detoxification/energy generation	Subcategory on Geochip: Chlorinated solvents
		Haloacetate dehalogenase (DehH)	Dichloroethane degradation	Survival, Growth and reproduction	Detoxification/energy generation	Subcategory on Geochip: Chlorinated solvents
		Quinoprotein ethanol dehydrogenase (ExaA/MoxF)	Dichloroethane degradation	Survival, Growth and reproduction	Detoxification/energy generation	Subcategory on Geochip: Chlorinated solvents
Other aromatics	Benzene	1,2-dioxygenase (one_ring_12DiOx) Multiple genes, similar funct	Addition of O2 to aromatic ring	Survival, Growth and reproduction	Detoxification/energy generation	Multiple genes that work on structurally similar compounds
	Naphthalene	1,2-dioxygenase (mult_ring_12DiOx) Multiple Naphthalenegenes, similar funct	Addition of O2 to aromatic ring	Survival, Growth and reproduction	Detoxification/energy generation	Multiple genes that work on structurally similar compounds
	Biphenyl	2,3-dioxygenase (one_ring_23DiOx) Multiple genes, similar funct	Addition of O2 to aromatic ring	Survival, Growth and reproduction	Detoxification/energy generation	Multiple genes that work on structurally similar compounds
	Catechol	Catechol 1,2-dioxygenase	Conversion of catechols to cis,cis-muconates*	Survival, Growth and reproduction	Detoxification/energy generation	Subcategory on Geochip: Other aromatics; Involved in the degradation of: Chlorobenzene, p-Xylene, 2,4-Dichlorophenoxyacetic Acid, 1,2,4-Trichlorobenzene (an/aerobic), Nitrobenzene, Tetrachlorobenzene, 2-Mercaptobenzothiazole, 4-Fluorobenzoate (an/aerobic), 3-Fluorobenzoate
		Catechol 2,3-dioxygenase	Conversion of catechols to 2-hydroxymuconate-6-semialdehyde*	Survival, Growth and reproduction	Detoxification/energy generation	Subcategory on Geochip: Other aromatics; Involved in the degradation of: p-Xylene, 2-Aminobenzenesulfonate, Styrene, Toluene, 2,4-Dichlorophenoxyacetic Acid, Nitrobenzene, o-Xylene, Benomyl
BTEX & related aromatics	Toluene	Toluene 2-monooxygenase, tomA3 subunit (TomA3)	Toluene degradation	Survival, Growth and reproduction	Detoxification/energy generation	Subcategory on Geochip: BTEX and related aromatics; Involved in the degradation of: Toluene, Trichloroethylene
		Xylene monooxygenase, hydroxylase subunit (XylM)	Toluene degradation	Survival, Growth and reproduction	Detoxification/energy generation	Subcategory on Geochip: BTEX and related aromatics; Involved in the degradation of: p-Xylene, m-Xylene, o-Xylene, Toluene
		Benzylsuccinate synthase, alpha subunit (BssA)	Toluene degradation	Survival, Growth and reproduction	Detoxification/energy generation	Subcategory on Geochip: BTEX and related aromatics; Involved in the degradation of: Toluene (anaerobic), 2-Methylnaphthalene (anaerobic)
	Ethylbenzene	Ethylbenzene dehydrogenase, alpha subunit (EbdA)	Ethylbenzene degradation	Survival, Growth and reproduction	Detoxification/energy generation	Subcategory on Geochip: BTEX and related aromatics; Involved in the degradation of: Ethylbenzene (anaerobic)
Aromatic carboxylic acid	Phthalate	Phthalate 4,5-dioxygenase (PhtA)	Phthalate degradation	Survival, Growth and reproduction	Detoxification/energy generation	Subcategory on Geochip: Aromatic carboxylic acid; Involved in the degradation of: Phthalate Family
		4,5-dihydroxyphthalate decarboxylase (OphC)	Phthalate degradation	Survival, Growth and reproduction	Detoxification/energy generation	Subcategory on Geochip: Aromatic carboxylic acid; Involved in the degradation of: Phthalate Family
		Terephthalate 1,2-dioxygenase, terminal oxygenase component subunit alpha 2 (TphA)	Phthalate degradation	Survival, Growth and reproduction	Detoxification/energy generation	Subcategory on Geochip: Aromatic carboxylic acid; Involved in the degradation of: Phthalate Family
	Salicylate	Salicylate 5-hydroxylase, large oxygenase component (NagG)	Salicylate degradation	Survival, Growth and reproduction	Detoxification/energy generation	Subcategory on Geochip: Aromatic carboxylic acid; Involved in the degradation of: Naphthalene
Other Hydrocarbons	Alkanes	Alkane 1-monooxygenase (AlkB)	Alkane degradation	Survival, Growth and reproduction	Detoxification/energy generation	Subcategory on Geochip: Other Hydrocarbons; Involved in the degradation of: alkanes
	Cyclohexane	Butane monooxygenase, alpha subunit (BmoX)	Cyclohexane degradation	Survival, Growth and reproduction	Detoxification/energy generation	Subcategory on Geochip: Other Hydrocarbons; Involved in the degradation of: Cyclohexane
Herbicides & related compounds	Atrazine	Atrazine chlorohydrolase (AtzA)	Herbicide degradation	Growth and reproduction	Detoxification/Nitrogen utilization	Subcategory on Geochip: Herbicides related compound; Involved in the degradation of: Atrazine
		N-ethylammeline chlorohydrolase (TrzA)	Herbicide degradation	Growth and reproduction	Detoxification/Nitrogen utilization	Subcategory on Geochip: Herbicides related compound; Involved in the degradation of: Atrazine
	Glyphosate	Methylamine dehydrogenase, heavy chain (MauB/MadA)	Herbicide degradation	Growth and reproduction	Detoxification/Nitrogen utilization:	Subcategory on Geochip: Herbicides related compound; Involved in the degradation of: Glyphosate, 2-Chloro-N-isopropylacetanilide, N,N-Diethyl-m-toluamide
		Carbon-phosphorus lyase (PhnM)	Herbicide degradation	Growth and reproduction	Detoxification/Nitrogen utilization	Subcategory on Geochip: Herbicides related compound; Involved in the degradation of: Glyphosate, Dimethylphosphinate
Chlorinated aromatics	2,4-D	2,4-dichlorophenoxyacetate alpha-ketoglutarate dioxygenase (TfdA)	Herbicide degradation	Growth and reproduction	Detoxification/energy generation	Subcategory on Geochip: Chlorinated aromatics; Involved in the degradation of: 2,4-dichlorophenoxyacetate degradation, 4-chloro-2-methylphenoxyacetate, Chlorocyclohexane, chlorobenzene
	2,4,5-Trichlorophenoxyacetic Acid	2,4,5-trichlorophenoxyacetic acid oxygenase (TftA)	Herbicide degradation	Growth and reproduction	Detoxification/energy generation	Subcategory on Geochip: Chlorinated aromatics; Involved in the degradation of: 2,4,5-Trichlorophenoxyacetic Acid
Pesticides & related compounds	Malathion	Aryldialkylphosphatase (AdpB)	Pesticide degradation	Growth and reproduction	Detoxification/energy generation	Subcategory on Geochip: Pesticides related compound; Involved in the degradation of: Parathion (an/aerobic), Malathion
Other	3-Chloroacrylic Acid	Chloroacrylic acid dehalogenase (Caad)	Pesticide degradation	Growth and reproduction	Detoxification/energy generation	Subcategory on Geochip: Others; Involved in the degradation of: 3-Chloroacrylic Acid
Heterocyclic aromatics	Nicotine	6-hydroxy-D-nicotine oxidase (6-hlno/6-hdno)	Nicotine degradation	Survival, Growth and reproduction	Detoxification/energy generation	Subcategory on Geochip: Heterocyclic aromatics; Involved in the degradation of: nicotine; Nicotine is sometimes used as a pesticide
		Nicotine dehydrogenase	Nicotine degradation	Survival, Growth and reproduction	Detoxification/energy generation	Subcategory on Geochip: Heterocyclic aromatics; Involved in the degradation of: nicotine; Nicotine is sometimes used as a pesticide

## Sheet: Stress
Ecosystem process	Functional process	Microbial functional traits	Organism’s performance	Organism’s fitness	Community/ecosystem level functions	Notes
Sigma factor		Sigma 32 (RpoH)	Sigma factors	Survival, Growth and reproduction	Resistance and resilience to environmental changes/perturbations	Increase gene transcription of chaperone, proteases and DNA-repair enzymes
		Sigma 38 (RpoS)	Sigma factors	Survival, Growth and reproduction	Resistance and resilience to environmental changes/perturbations	Increase gene transcription under Starvation/stationary phase
Anti-sigma factor		Sigma-E factor negative regulatory protein (RseA)	Anti-sigma factors	Survival, Growth and reproduction	Resistance and resilience to environmental changes/perturbations	Bind to sigma factors and inhibit transcriptional activity
		Sigma-E factor regulatory protein (RseB)	Anti-sigma factors	Survival, Growth and reproduction	Resistance and resilience to environmental changes/perturbations	Bind to sigma factors and inhibit transcriptional activity
Temperature		Molecular chaperone DnaK	Survival of sudden temperature rises (heat shock)	Survival, Growth and reproduction	Resistance and resilience to environmental changes/perturbations	Part of Hsp70; Molecular chaperone protein under stress conditions induced by heat shock, heavy metals, antibiotics
		Heat shock protein GrpE	Survival of sudden temperature rises (heat shock)	Survival, Growth and reproduction	Resistance and resilience to environmental changes/perturbations	Adenine nucleotide exchange factor of DnaK
		Heat shock protein GroEL	Survival of sudden temperature rises (heat shock)	Survival, Growth and reproduction	Resistance and resilience to environmental changes/perturbations	Component of Hsp60 (GroE chaperon) machine; Molecular chaperone protein under stress conditions induced by heat shock, heavy metals, antibiotics
		Heat-inducible transcription repressor (HrcA)	Survival of sudden temperature rises (heat shock)	Survival, Growth and reproduction	Resistance and resilience to environmental changes/perturbations	Heat inducible transcription repressor, negative regulator of class I heat shock genes
		Cold shock protein A (CspA)	Survival of sudden temperature drops (cold shock)	Survival, Growth and reproduction	Resistance and resilience to environmental changes/perturbations	RNA chaperon, transcription antitermination under cold shock
		Sensor histidine kinase DesK	Survival of sudden temperature drops (cold shock)	Survival, Growth and reproduction	Resistance and resilience to environmental changes/perturbations	Response regulator under cold shock ; two-component sensor kinase with desR
		Response regulator DesR	Survival of sudden temperature drops (cold shock)	Survival, Growth and reproduction	Resistance and resilience to environmental changes/perturbations	Responsible for the cold-induction of des ; two-component sensor kinase with desK
Envelope		Sensor protein CpxA	Helps maintain proton motive force (Envelope stress)	Survival, Growth and reproduction	Resistance and resilience to environmental changes/perturbations	Psp (phage-shock-protein) system; in two-component regulatory system with CpxR. ; Aids in survival under stress conditions caused by Filamentous phage infection, mislocalization of some envelope proteins, extremes of temperature, osmolarity or ethanol concentration, and the presence of proton ionophores such as carbonylcyanide m-chlorophenylhydrazone (CCCP)
		Phage shock protein A (PspA)	Helps maintain proton motive force (Envelope stress)	Survival, Growth and reproduction	Resistance and resilience to environmental changes/perturbations	Psp (phage-shock-protein) system; Aids in survival under stress conditions caused by Filamentous phage infection, mislocalization of some envelope proteins, extremes of temperature, osmolarity or ethanol concentration, and the presence of proton ionophores such as carbonylcyanide m-chlorophenylhydrazone (CCCP)
		Envelope stress sensory histidine kinase (BaeS)	Helps maintain proton motive force (Envelope stress)	Survival, Growth and reproduction	Resistance and resilience to environmental changes/perturbations	Psp (phage-shock-protein) system; sensory histidine kinase in two-component regulatory system with BaeR. Aids in survival under stress conditions caused by Filamentous phage infection, mislocalization of some envelope proteins, extremes of temperature, osmolarity or ethanol concentration, and the presence of proton ionophores such as carbonylcyanide m-chlorophenylhydrazone (CCCP)
Oxidative		Alkyl hydroperoxide reductase C (AphC)	Survival of reactive oxygen species (Oxidative stress)	Survival, Growth and reproduction	Resistance and resilience to environmental changes/perturbations	Hydrogen peroxide degradation
		Vegetative catalase 1 (KatA)	Survival of reactive oxygen species (Oxidative stress)	Survival, Growth and reproduction	Resistance and resilience to environmental changes/perturbations	Hydrogen peroxide degradation
		Superoxide dismutase *	Removal of oxygen radicals	Survival	Resistance and resilience to environmental changes/perturbations	Three types: CuZn, FeMn, Ni; May also play a role in virulence for pathogenic organisms
		DNA-binding transcriptional dual regulator (OxyR)	Survival of reactive oxygen species (Oxidative stress) r	Survival, Growth and reproduction	Resistance and resilience to environmental changes/perturbations	Positive transcriptional regulator for a hydrogen peroxide-inducible regulon
		Peroxide-responsive repressor (PerR)	Survival of reactive oxygen species (Oxidative stress)	Survival, Growth and reproduction	Resistance and resilience to environmental changes/perturbations	Fur family, regulating peroxide regulon
		Redox-sensitive transcriptional activator (SoxR)	Survival of reactive oxygen species (Oxidative stress)	Survival, Growth and reproduction	Resistance and resilience to environmental changes/perturbations	Transcriptional activator controling a superoxide stress regulon
Oxygen limitation		Sensor histidine kinase ResE	Survival of low oxygen levels (oxygen limitation)	Survival, Growth and reproduction	Resistance and resilience to environmental changes/perturbations	Oxygen limitation; two-component sensor histidine kinase with resD
		Hybrid sensory histidine kinase ArcB	Survival of low oxygen levels (oxygen limitation)	Survival, Growth and reproduction	Resistance and resilience to environmental changes/perturbations	Hybrid sensory histidine kinase in two-component regulatory system with ArcA; aerobic respiration control sensor protein
		Cytochrome d ubiquinol oxidase, subunit I (CydA)	Survival of low oxygen levels (oxygen limitation)	Survival, Growth and reproduction	Resistance and resilience to environmental changes/perturbations	Cytochrome d terminal oxidase: One of two cytochrome oxidases that catalyze the oxidation of ubiquinol-8 to allow cellular respiration with oxygen as the terminal electron acceptor
		Cytochrome d terminal oxidase, subunit II (CydB)	Survival of low oxygen levels (oxygen limitation)	Survival, Growth and reproduction	Resistance and resilience to environmental changes/perturbations	Cytochrome d terminal oxidase: One of two cytochrome oxidases that catalyze the oxidation of ubiquinol-8 to allow cellular respiration with oxygen as the terminal electron acceptor
		Transcriptional regulator Fnr	Regulator that becomes active under oxygen limitation	Survival, Growth and reproduction	Resistance and resilience to environmental changes/perturbations	Induce transcription of narGHJI operon under anaerobic condition
Acid		Acid shock protein (Asr)	Survival under acidic condition	Survival, Growth and reproduction	Resistance and resilience to environmental changes/perturbations	Acidic shock
Alkaline		Alkaline shock protein (Asp)	Survival under alkaline condition	Survival, Growth and reproduction	Resistance and resilience to environmental changes/perturbations	Alkaline shock
Dessication		Glycine/betaine/L-proline ABC transporter (ProV)	Survival of osmotic stress	Survival, Growth and reproduction	Resistance and resilience to environmental changes/perturbations	Import of proline, membrane-associated ATPase, component of ProU system
		Osmoregulated proline transporter (OpuE)	Survival of osmotic stress	Survival, Growth and reproduction	Resistance and resilience to environmental changes/perturbations	Import of proline, osmoprotectant uptake
		Sensor histidine kinase MtrB	Survival of osmotic stress	Survival, Growth and reproduction	Resistance and resilience to environmental changes/perturbations	Osmotic stress; histidine protein kinase in two-component system with mtrA
		Sensor histidine kinase DegS	Survival of osmotic stress	Survival, Growth and reproduction	Resistance and resilience to environmental changes/perturbations	Osmotic stress; Works with degU, osmoregulation and adaptation upon osmotic upshock, sensory histidine kinase
Starvation (carbon limitation)		Beta-glucoside specific PTS system component (BglP)	Utilization of alternative carbon sources	Survival, Growth and reproduction	Resistance and resilience to environmental changes/perturbations
		Beta-1,3-glucanase BglH	Utilization of alternative carbon sources	Survival, Growth and reproduction	Resistance and resilience to environmental changes/perturbations
		Carbon starvation-inducible protein CsiD	Aids in survival of carbon starvation	Survival, Growth and reproduction	Resistance and resilience to environmental changes/perturbations
Nitrogen limitation		Glutamine synthetase (GlnA)	Production of glutamine from glutamate	Survival, Growth and reproduction	Resistance and resilience to environmental changes/perturbations
		HTH-type transcriptional regulator GlnR	Transcriptional regulator in nitrogen limitation	Survival, Growth and reproduction	Resistance and resilience to environmental changes/perturbations
		Two component sensor histidine kinase NtrB	Regulation protein under nitrogen limiting conditions	Survival, Growth and reproduction	Resistance and resilience to environmental changes/perturbations
		Nitrogen sensing transcriptional regulator TnrA	Transcriptional regulator in nitrogen limitation	Survival, Growth and reproduction	Resistance and resilience to environmental changes/perturbations
Phosphate limitation		Alkaline phosphatase (PhoA)	Release of phosphate from monoesters)	Survival, Growth and reproduction	Resistance and resilience to environmental changes/perturbations
		Phosphate regulon response regulator (PhoB)	Regulator protein involved in phosphorus limitation	Survival, Growth and reproduction	Resistance and resilience to environmental changes/perturbations
		Phosphate ABC transporter periplasmic-binding protein (PstS)	Uptake of inorganic phosphate (Phosphate limitation)	Survival, Growth and reproduction	Resistance and resilience to environmental changes/perturbations
Stringent response		GTPase (ObgE)	Keeps intracellular ppGpp concentrations low	Survival, Growth and reproduction	Resistance and resilience to environmental changes/perturbations	Aids in survival under amino-acid starvation, fatty acid limitation, iron limitation, heat shock and other stress conditions
		((p)ppGpp synthetase II	Homeostasis of intracellular ppGpp concentrations	Survival, Growth and reproduction	Resistance and resilience to environmental changes/perturbations	Aids in survival under amino-acid starvation, fatty acid limitation, iron limitation, heat shock and other stress conditions

## Sheet: Metal homeostasis
Ecosystem process	Functional process	Microbial functional traits	Organism’s performance	Organism’s fitness	Community/ecosystem level functions	Notes
Arsenic	Oxidation	Arsenite oxidase (AoxB)	Oxidation of arsenite to arsenate	Growth and reproduction	Arsenotrophy	Arsenic; Aerobic oxidation; has been renamed aioA, also been known as aroA and asoA
		Anaerobic arsenite oxidase (ArxA)	Oxidation of arsenite to arsenate	Growth and reproduction	Arsenotrophy	Arsenic
	Reduction	Arsenate respiratory reductase (ArrA)	Reduction of arsenate to arsenite	Growth and reproduction	Arsenotrophy	Arsenic; Anaerobic respiration
		Arsenate reductase (ArsC)	Reduction of arsenate to arsenite	Survival	Detoxification, Arsenic
	Methlation	Arsenite S-adenosylmethyltransferase (ArsM)	Methylation of arsenic	Detoxification	Arsenic methylation	Arsenic
Cadmium	Sequestration	Cadmium metallothionein (MTT)	Sequestration of metals	Survival	Detoxification, Cadmium	Cadmium, ciliophoran sequence probes on GeoChip
Chromium	Reduction	Chromate reductase (ChrR)	Reduction of chromate	Survival	Detoxification, Chromium
Copper	Oxidation	Blue copper oxidase/Copper efflux oxidase (CueO)	Oxidation of Cu+ to Cu2+	Survival	Detoxification, Copper	Aerobic; Involved in periplasmic detoxification of copper by oxidizing Cu+ to Cu2+ and thus preventing its uptake into the cytoplasm
	Sequestration	Copper resistance protein A (PcoA)	Resistance to copper	Survival	Detoxification, Copper	Copper, periplasmic protein
Iron	Sequestration	Bacterioferritin (Bfr)	Iron storage	Growth and reproduction	Resistance and resilience to environmental changes/perturbations	Iron
		DPS protein (Dps)	Iron storage	Growth and reproduction	Resistance and resilience to environmental changes/perturbations	Iron
Mercury	Reduction	Mercuric reductase (MerA)	Resistance to mercury	Survival	Detoxification, Mercury	Possible substrates: Mercury (Hg), Phenylmercury Acetate; volatizes mercury as Hg (0)
		Organomercurial lyase (MerB)	Resistance to mercury	Survival	Detoxification, Mercury	Possible substrates: Mercury (Hg), Phenylmercury Acetate , Methylmercury Acetate, Fluorescein mercuric acetate,p-chloro-mercuribenzoic acid, Methylmercury chloride, Ethylmercury chloride; breaks carbon-mercury bond; rare in gram negative organisms
		Mercuric resistance protein (MerC)	Resistance to mercury	Survival	Detoxification, Mercury	Located in the inner membrane, mediates mercury transport into the cytoplasm
Multiple metals	Sequestration	Metallothionein (SmtA)	Sequestration of metals	Survival	Detoxification	Multiple metals
Selenium	Reduction	Selenate reductase, alpha subunit (Se)	Reduction of selenate to selenite	Survival	Detoxification, Selenium	Selenium
Tellurium	Methylation	Tellurite resistance protein TehB	Resistance to tellurium	Survival	Detoxification, Tellurium	Tellurium methylation
Metal Homeostasis (Pumps)^
Aluminum		Aluminum resistance protein Al_(fungi)	Resistance to Aluminum	Growth and reproduction	Resistance and resilience to environmental changes/perturbations	Aluminum
		Aluminum resistance protein Al (bact/arch)	Resistance to Aluminum	Growth and reproduction	Resistance and resilience to environmental changes/perturbations	Aluminum
Boron		Aresnic transporter (Atr1)	Resistance to Boron	Growth and reproduction	Resistance and resilience to environmental changes/perturbations	Boron, parallel systems
		Boron transporter Bor1	Resistance to Boron	Growth and reproduction	Resistance and resilience to environmental changes/perturbations	Boron, parallel systems
Chromium		Chromate transport protein ChrA	Resistance to chromium	Growth and reproduction	Resistance and resilience to environmental changes/perturbations	Chromium
Copper		Copper-transporting P-type ATPase (CopA)	Resistance to copper	Growth and reproduction	Resistance and resilience to environmental changes/perturbations	Possible substrates: Copper (Cu)
		Copper transport protein YcnJ	Copper homeostasis	Growth and reproduction	Resistance and resilience to environmental changes/perturbations	Copper uptake
Lead		Pb-efflux ATPase (PbrA)	Resistance to lead	Growth and reproduction	Resistance and resilience to environmental changes/perturbations	Lead efflux
		Lead permease (PbrT)	Resistance to lead	Growth and reproduction	Resistance and resilience to environmental changes/perturbations	Lead uptake
Multiple metals		Cadmium ATPase (CadA)	Resistance to Cd and Zn	Growth and reproduction	Resistance and resilience to environmental changes/perturbations	Cadmium parallel systems; Efflux ATPase, Possible substrates: Cadmium (Cd), Zinc (Zn)
		Cadmium resistance protein CadBD	Resistance to Cadmium, and zinc	Growth and reproduction	Resistance and resilience to environmental changes/perturbations	Cadmium parallel systems ; gram pos orgs; Possible substrates: Cadmium (Cd), Zinc (Zn)
		Cobalt-zinc-cadmium resistance protein CzcA	Resistance to cadmium, cobalt, zinc	Growth and reproduction	Resistance and resilience to environmental changes/perturbations	Possible substrates: Cadmium (Cd), Zinc (Zn), Cobalt (Co); CzcA and CzcB together would act in zinc efflux nearly as effectively as the complete CZC efflux system (CzcABC)
		Nickel and cobalt resistance protein CnrA	Resistance to cadmium, cobalt, and nickel	Growth and reproduction	Resistance and resilience to environmental changes/perturbations	Possible substrates: Nickel (Ni), Cobalt (Co), Cadmium (Cd); also known as nccA
		Nickel/cobalt efflux system RcnA	Resistance to cobalt, iron and nickel	Growth and reproduction	Resistance and resilience to environmental changes/perturbations	Possible substrates: Cobalt (Co), Nickel (Ni), Iron (Fe)
		Cation efflux system protein CusF	Resistance to copper and silver	Growth and reproduction	Resistance and resilience to environmental changes/perturbations	Possible substrates: Copper (Cu), Silver (Ag), binds 1 metal ion; periplasmic
		Copper resistance protein E (PcoE)	Resistance to copper and silver	Growth and reproduction	Resistance and resilience to environmental changes/perturbations	Binding, Possible substrates: Copper (Cu), Silver (Ag); periplasmic
		Cation efflux system protein CusA	Resistance to copper and silver	Growth and reproduction	Resistance and resilience to environmental changes/perturbations	Possible substrates: Copper (Cu), Silver (Ag); membrane protein
		MFS family nickel efflux transporter protein B (NreB)	Nickel homeostasis	Growth and reproduction	Resistance and resilience to environmental changes/perturbations	Possible substrates: Cobalt (Co), Nickel (Ni); parallel systems, Efflux
		Periplasmic zinc-binding protein TroA	Zinc homeostasis	Growth and reproduction	Resistance and resilience to environmental changes/perturbations	Possible substrates: Zinc (Zn), Manganese (Mn), Iron (Fe); parallel systems, import
		Cation-efflux pump Yiip/FieF	Zinc homeostasis	Growth and reproduction	Resistance and resilience to environmental changes/perturbations	Possible substrates: Iron (Fe), Zinc (Zn), Cobalt (Co), Cadmium (Cd), Nickel (Ni); iron detoxification, proton dependent zinc transport; parallel systems, export
		Zinc transporter ZitB	Zinc homeostasis	Growth and reproduction	Resistance and resilience to environmental changes/perturbations	Zinc; parallel systems, export
		Zinc exporter ZntA	Zinc homeostasis	Growth and reproduction	Resistance and resilience to environmental changes/perturbations	Possible substrates: Lead (Pb), Cadmium (Cd), Zinc (Zn); also known as yhhO; parallel systems, export
Manganese		Manganese transport protein MntH	Resistance to manganese	Growth and reproduction	Resistance and resilience to environmental changes/perturbations	Manganese; uptake
Nickel		Periplasmic nickel-binding protein NikA	Nickel homeostasis	Growth and reproduction	Resistance and resilience to environmental changes/perturbations	Nickel; parallel systems, Periplasmic binding
Silver		Inner membrane proton/cation antiporter SilA	Resistance to silver	Growth and reproduction	Resistance and resilience to environmental changes/perturbations	Silver; parallel systems, efflux
		Silver efflux system P-type ATPase SilP	Resistance to silver	Growth and reproduction	Resistance and resilience to environmental changes/perturbations	Silver; parallel systems, efflux
		Zinc-binding lipoprotein AdcA	Zinc homeostasis	Growth and reproduction	Resistance and resilience to environmental changes/perturbations	Zinc; parallel systems, import
Zinc		Zinc import ATP-binding proteinZ	Zinc homeostasis	Growth and reproduction	Resistance and resilience to environmental changes/perturbations	Zinc; parallel systems, import
		Zinc transporter ZupT/YgiE	Zinc homeostasis	Growth and reproduction	Resistance and resilience to environmental changes/perturbations	Zinc; parallel systems, import
		High-affinity zinc transport protein Zrt1	Zinc homeostasis	Growth and reproduction	Resistance and resilience to environmental changes/perturbations	Zinc; parallel systems import, high affinity; fungal sequence probes on GeoChip
		Low-affinity zinc transport protein Zrt2	Zinc homeostasis	Growth and reproduction	Resistance and resilience to environmental changes/perturbations	Zinc; parallel systems,import, low affinity; fungal sequence probes on GeoChip

## Sheet: Viruses
Ecosystem process	Functional process	Microbial functional traits	Organism’s performance	Organism’s fitness	Community/ecosystem level functions	Notes
Bacteriophage†	Structural	Phage capsid protein	Protection of genetic content	Survival, Growth and reproduction:	Nutrient cycling; Population control	High variability between phage groups
	Lysis	Endolysin glycosidase/ Lysozyme murein hydrolase	Release of virus from host; disrupts cell membrane	Survival, Growth and reproduction	Nutrient cycling; Population control	Myoviridae, Podoviridae
		Endolysin transglycosylase/Muramidase/Endolysin	Release of virus from host; disrupts cell membrane	Survival, Growth and reproduction	Nutrient cycling; Population control	Caudovirales
		Holin/Pinholin	Release of virus from host; disrupts cell membrane	Survival, Growth and reproduction	Nutrient cycling; Population control	Podoviridae, Myoviridae, Siphoviridae, Tectiviridae, Unclassified phages
		Lysin/ N-acetylmuramoyl-L-alanine amidase	Release of virus from host; disrupts cell membrane	Survival, Growth and reproduction	Nutrient cycling; Population control	Caudovirales, unclassified phages
	Replication	Anti-sigma 70 protein (asiA)	Replication of genome	Survival, Growth and reproduction	Nutrient cycling; Population control	Myoviridae
		gp44 clamp loader subunit DNA polymerase accessory protein	Replication of genome	Survival, Growth and reproduction	Nutrient cycling; Population control	Myoviridae
		gp30 DNA ligase	Replication of genome	Survival, Growth and reproduction	Nutrient cycling; Population control	Myoviridae, Podoviridae
		DNA polymerase type I	Replication of genome	Survival, Growth and reproduction	Nutrient cycling; Population control	Caudovirales
		Dda DNA helicase	Replication of genome	Survival, Growth and reproduction	Nutrient cycling; Population control	Myoviridae
		DNA primase-helicase family 4	Replication of genome	Survival, Growth and reproduction	Nutrient cycling; Population control	Caudovirales
		DnaB-like helicase	Replication of genome	Survival, Growth and reproduction	Nutrient cycling; Population control	Siphoviridae, Myoviridae
		Putative P4-specific DNA primase	Replication of genome	Survival, Growth and reproduction	Nutrient cycling; Population control	Caudovirales
		replication protein O (theta_replication)	Replication of genome	Survival, Growth and reproduction	Nutrient cycling; Population control	Siphoviridae, Myoviridae
		Serine recombinase /integrase	Replication of genome	Survival, Growth and reproduction	Nutrient cycling; Population control	Siphoviridae
		Tyrosine recombinase /integrase	Replication of genome	Survival, Growth and reproduction	Nutrient cycling; Population control	Caudovirales, unclassified phages
		Middle transcription protein A (motA)	Replication of genome	Survival, Growth and reproduction	Nutrient cycling; Population control	Myoviridae, T4-like
		DNA primase	Replication of genome	Survival, Growth and reproduction	Nutrient cycling; Population control	Podoviridae, Myoviridae, Unclassified phage
		RNA dependent RNA polymerase	Replication of genome	Survival, Growth and reproduction	Nutrient cycling; Population control	Leviviridae
		Single strand annealing protein	Replication of genome	Survival, Growth and reproduction	Nutrient cycling; Population control	Caudovirales
		gp45 sliding clamp	Replication of genome	Survival, Growth and reproduction	Nutrient cycling; Population control	Myoviridae: T4
		Single stranded binding protein (ssb)	Replication of genome	Survival, Growth and reproduction	Nutrient cycling; Population control	Podoviridae, Myoviridae
		gp47 recombination endonuclease subunit	Replication of genome	Survival, Growth and reproduction	Nutrient cycling; Population control	Myoviridae
		Ribonuclease H	Replication of genome	Survival, Growth and reproduction	Nutrient cycling; Population control	Myoviridae
		Portal vertex protein gp20	Replication of genome	Survival, Growth and reproduction	Nutrient cycling; Population control	Myoviridae
		T5 genome internalization A1 protein	Replication of genome	Survival, Growth and reproduction	Nutrient cycling; Population control	Siphoviridae
		Terminal protein	Replication of genome	Survival, Growth and reproduction	Nutrient cycling; Population control	Podoviridae, Tectiviridae
		Terminase, large subunit	Replication of genome	Survival, Growth and reproduction	Nutrient cycling; Population control	Siphoviridae, Myovirirdae, Unclassified phage
		Terminase, small subunit	Replication of genome	Survival, Growth and reproduction	Nutrient cycling; Population control	Siphoviridae, Myovirirdae, Unclassified phage
		RNA-DNA and DNA-DNA helicase, ATPase (uvsW)	Replication of genome	Survival, Growth and reproduction	Nutrient cycling; Population control	Myoviridae
Eukaryotic Viruses‡	Structural	Protein 2b/vector transmission protein	Virus transmission	Survival, Growth and reproduction	Nutrient cycling; Population control	Needed for transmission by nematode vector, coat protein, Tobravirus
		Fiber protein/pIV	Recognition of host	Survival, Growth and reproduction	Nutrient cycling; Population control	Adenoviridae, mediates initial attachment
		Hexon protein/Late protein 2	Protection of viral genetic content	Survival, Growth and reproduction	Nutrient cycling; Population control	Adenoviridae
		Capsid polyprotein	Protection of viral genetic content	Survival, Growth and reproduction	Nutrient cycling; Population control	Astroviridae
		Coat protein/Capsid protein/CP	Protection of viral genetic content	Survival, Growth and reproduction	Nutrient cycling; Population control	Sometimes used for phylogenetic purposes and for medical serotyping, Capsid proteins are not homologous between viral groups; Ascoviridae, Asfarviridae, Astroviridae, Alphaflexiviridae, Aureusvirus, Benyvirus, Bymovirus, Caliciviridae, Carmovirus, Chrysoviridae, Cheravirus, Dianthovirus, Furovirus, Iridoviridae, Mimiviridae, Necrovirus, Nepovirus, Ophiovirus, Partitiviridae, Pecluvirus, Phycodnav…
		Membrane protein/M protein/E1 glycoprotein/Matrix glycoprotein/Membrane glycoprotein	Assembly of virion	Survival, Growth and reproduction	Nutrient cycling; Population control	Coronaviridae
		Spike protein/Spike glycoprotein/S glycoprotein	Involved in host cell entry	Survival, Growth and reproduction	Nutrient cycling; Population control	Coronaviridae
		GDP mannose 4,6-dehydratase/GDP-D-mannose dehydratase	Protection of viral genetic content	Survival, Growth and reproduction	Nutrient cycling; Population control	Algal host; glycosylation of viral proteins; Phycodnaviridae, Mimiviridae
		GDP-fucose synthetase/GDP-4-keto-6-deoxy-D-mannose epimerase/reductase	Protection of viral genetic content	Survival, Growth and reproduction	Nutrient cycling; Population control	Algal host; glycosylation of viral proteins, Chlorovirus
		Intermediate capsid protein VP6	Protection of viral genetic content	Survival, Growth and reproduction	Nutrient cycling; Population control	Rotavirus; Used for species typing
	Infection	Papain-like protease p48	Establishment of infection	Survival, Growth and reproduction	Nutrient cycling; Population control	Fungi host, infection initiation
		Potassium channel protein	Establishment of infection	Survival, Growth and reproduction	Nutrient cycling; Population control	Algae host, Phycodnaviridae
		Serine palmitoyl transferase/Serine palmitoyltransferase	Extension of host life	Survival, Growth and reproduction	Nutrient cycling; Population control	Auxiliary metabolism, algae host
		Hyaluronan synthase/Hyaluronic acid synthetase	Extension of host life	Survival, Growth and reproduction	Nutrient cycling; Population control	Auxiliary metabolism, algae host
		Outer capsid glycoprotein VP7	Host recognition and entry	Survival, Growth and reproduction	Nutrient cycling; Population control	Rotavirus; Used for G serotyping; involved in host cell entry
		Outer capsid protein VP4	Host recognition and entry	Survival, Growth and reproduction	Nutrient cycling; Population control	Rotavirus; Used for P serotyping; involved in host cell entry
		Movement protein	Viral movement between host cells	Survival, Growth and reproduction	Nutrient cycling; Population control	Carmovirus, Cheravirus, Dianthovirus, Furovirus, Pecluvirus, Tombusvirus, Pomovirus
		Killer toxin*	Maintenance of virus in host	Survival, Growth and reproduction	Nutrient cycling; Population control	Fungi host, toxin kills uninfected cells
	Replication	RNA-dependent RNA polymerase	Replication of genetic content	Survival, Growth and reproduction	Nutrient cycling; Population control	Alphaflexiviridae, Astroviridae, Caliciviridae, Chrysoviridae, Dianthovirus, Narnaviridae, Nepovirus, Partitiviridae, Picobirnaviridae, Picornavirales, Reoviridae, Totiviridae, Aureusvirus, Benyvirus, Carmovirus, Cheravirus, Furovirus, Necrovirus, Pomovirus, Tobravirus, Tombusvirus
		Adenain/Endoprotease/Late L3 23 kDa protein	Replication of genetic content	Survival, Growth and reproduction	Nutrient cycling; Population control	Adenoviridae
		DNA polymerase	Replication of genetic content	Survival, Growth and reproduction	Nutrient cycling; Population control	Used as a phylogenetic marker NCLDV group, Ascoviridae, Asfarviridae, Iridoviridae, Mimiviridae, Phycodnaviridae, Poxviridae; multiple host types
		Large T antigen	Replication of genetic content	Survival, Growth and reproduction	Nutrient cycling; Population control	Polyomaviridae
		Late transcrition factor VLTF-2	Replication of genetic content	Survival, Growth and reproduction	Nutrient cycling; Population control	Used as a phylogenetic marker NCLDV group, Ascoviridae, Asfarviridae, Iridoviridae, Mimiviridae, Phycodnaviridae, Poxviridae; multiple host types
		Modification methylase CviAII/Adenine-specific methyltransferase CviAII	Replication of genetic content	Survival, Growth and reproduction	Nutrient cycling; Population control	Algae host, Phycodnaviridae
		mRNA-capping enzyme/mRNA guanylyltransferase/GTP--RNA guanylyltransferase	Replication of genetic content	Survival, Growth and reproduction	Nutrient cycling; Population control	Algae host, Phycodnaviridae
		Non-structural polyprotein pORF1	Replication of genetic content	Survival, Growth and reproduction	Nutrient cycling; Population control	Hepeviridae
		Replication-associated protein	Replication of genetic content	Survival, Growth and reproduction	Nutrient cycling; Population control	Fungi host; Bacillariodnavirus
		Replication-associated protein/Rep	Replication of genetic content	Survival, Growth and reproduction	Nutrient cycling; Population control	Geminiviridae
		RNA triphosphatase	Replication of genetic content	Survival, Growth and reproduction	Nutrient cycling; Population control	Algae host, Chlorovirus
		A32-like packaging ATPase	Packaging of genomic content	Survival, Growth and reproduction	Nutrient cycling; Population control	Phylogenetic marke; multiple host types; Ascoviridae, Asfarviridae, Iridoviridae, Mimiviridae, Phycodnaviridae, Poxviridae
		D5 family NTPase	Replication of genetic content	Survival, Growth and reproduction	Nutrient cycling; Population control	Phylogenetic marke; multiple host types; Ascoviridae, Asfarviridae, Iridoviridae, Mimiviridae, Phycodnaviridae, Poxviridae
		Thiol oxidoreductase		Survival, Growth and reproduction	Nutrient cycling; Population control	Phylogenetic marke; multiple host types; Ascoviridae, Asfarviridae, Iridoviridae, Mimiviridae, Phycodnaviridae, Poxviridae
		Non-structural glycoprotein 4/Enterotoxin	Dispersion of virus	Survival, Growth and reproduction	Nutrient cycling; Population control	Toxin,causes diarrhea, Rotavirus
	Lysis	Beta-1,3 glucanase/glycosyl hydrolase	Release of virions	Survival, Growth and reproduction	Nutrient cycling; Population control	Algae host, Chlorovirus
	RNA silencing	RNA silencing suppressor	Repression of host silencing system	Survival, Growth and reproduction	Nutrient cycling; Population control	Aureusvirus (p14), Tombusvirus (p19)

## Sheet: Virulence
Ecosystem process	Functional process	Microbial functional traits	Organism’s performance	Organism’s fitness	Community/ecosystem level functions	Notes
Infection		Aunorubicin-DIM-transport integral membrane protein ABC transporter/daunorubicin resistance protein C (DrrC)	Interaction with host	Survival, Growth and reproduction	Nutrient cycling; Population control	Mycobacterium
		Fatty-acyl AMP ligase FadD28	Evasion of immune response	Survival, Growth and reproduction	Nutrient cycling; Population control	Attachment of mycocerosic acids to phthiocerol in the phthiocerol dimycocerosate (PDIM) synthesis pathway. PDIM is only present in pathogenic mycobacterial cell walls and prevents death by the early innate host response
		Methoxy mycolic acid synthase 1	Evasion of immune response	Survival, Growth and reproduction	Nutrient cycling; Population control	Mycolic acids are needed for virulence; Mycobacterium
		Methoxy mycolic acid synthase 2	Evasion of immune response	Survival, Growth and reproduction	Nutrient cycling; Population control	Mycolic acids are needed for virulence; Mycobacterium
		Methoxy mycolic acid synthase 3	Evasion of immune response	Survival, Growth and reproduction	Nutrient cycling; Population control	Mycolic acids are needed for virulence; Mycobacterium
		Neutrophil activating protein	Aids in the colonization and infection process		Nutrient cycling; Population control	Produced by Helicobacter pylori, increases the adhesion of neutrophils to endothelial cells, induces human neutrophils and monocytes to migrate and activate, stimulates neutrophils to release reactive oxygen species, binds to neutrophil-glycosphingolipids 11 and to mucin
		Autotransporter adhesin Aae	Aids in the colonization and infection process	Survival, Growth and reproduction	Nutrient cycling; Population control	Adherence; Adhesin found in Aggregatibacter actinomycetemcomitans that is specific for buccal epithelial cells (BECs)
		Accessory colonization factor AcfA	Aids in the colonization and infection process	Survival, Growth and reproduction	Nutrient cycling; Population control	Adherence; Required for efficient colonization by Vibrio cholerae
		Adhesin BabA	Aids in the colonization and infection process	Survival, Growth and reproduction	Nutrient cycling; Population control	Adhesin that binds to fucosylated blood group antigens
		Adhesin BadA	Aids in the colonization and infection process	Survival, Growth and reproduction	Nutrient cycling; Population control	Adherence; Trimeric autotransporter adhesin (TAA) type protein often used by pathogenic proteobacteria to adhere to host cells
		Choline binding protein D	Aids in the colonization and infection process	Survival, Growth and reproduction	Nutrient cycling; Population control	Adherence; Aids in attachment to host cells by non-covalent interactions
		Choline binding protein E	Aids in the colonization and infection process	Survival, Growth and reproduction	Nutrient cycling; Population control	Adherence; Aids in attachment to host cells by non-covalent interactions
		Choline binding protein F	Aids in the colonization and infection process	Survival, Growth and reproduction	Nutrient cycling; Population control	Adherence; Modulates the enzymatic activity of pneumococcal murein hydrolases
		Clumping factor ClfA	Aids in the colonization and infection process	Survival, Growth and reproduction	Nutrient cycling; Population control	Adherence; Fibrinogen-binding MSCRAMM esponsible for platelet aggregation by Staphylococcus aureus
		Intimin	Aids in the colonization and infection process	Survival, Growth and reproduction	Nutrient cycling; Population control	Adherence; Necessary for intimate attachment to host cells for bacteria that cause attaching and effacing lesions; Main receptor is translocated intimin receptor (Tir), a bacterial protein that is injected into the host cells by the type III secretion system
		Elastin binding protein EbpS	Aids in the colonization and infection process	Survival, Growth and reproduction	Nutrient cycling; Population control	Adherence; Binding of pathogen to the extracellular matrix protein elastin, also involved in regulation of biofilm formation
		EHEC factor for adherence Efa1	Aids in the colonization and infection process	Survival, Growth and reproduction	Nutrient cycling; Population control	Adherence; Aids in adherence to epithelial cells
		Helicobacter outer membrane protein HopZ	Aids in the colonization and infection process	Survival, Growth and reproduction	Nutrient cycling; Population control	Adherence; Involved in the adhesion of Helicobacter pylori to gastric epithelial cells; Regulated by a phase-variable CT repeat; Occurs in two distinct allelic variants, HopZ-I and HopZ-II
		Jejuni lipoprotein	Aids in the colonization and infection process	Survival, Growth and reproduction	Nutrient cycling; Population control	Adherence; Lipoprotein adhesion that interacts with surface-exposed heat shock protein 90-α on epithelium cells
		Spiralin	Aids in the colonization and infection process	Survival, Growth and reproduction	Nutrient cycling; Population control	Adherence
		Porcine attaching-effacing associated protein	Aids in the colonization and infection process	Survival, Growth and reproduction	Nutrient cycling; Population control	Adherence
		Sialidase NanI	Aids in the colonization and infection process	Survival, Growth and reproduction	Nutrient cycling; Population control	Adherence
		Sialidase NanJ	Aids in the colonization and infection process	Survival, Growth and reproduction	Nutrient cycling; Population control	Adherence
		Metalloprotease stcE/Mucinase/Neutral zinc metalloprotease StcE	Aids in the colonization and infection process	Survival, Growth and reproduction	Nutrient cycling; Population control	Adherence
		Haemoglobin protease/Temperature-sensitive hemagglutinin Tsh	Aids in the colonization and infection process	Survival, Growth and reproduction	Nutrient cycling; Population control	Adherence
		Structural toxin protein RtxA	Aids in the colonization and infection process	Survival, Growth and reproduction	Nutrient cycling; Population control	Adherence
		Protease LasA	Aids in the colonization and infection process	Survival, Growth and reproduction	Nutrient cycling; Population control	Exoenzyme
		Elastase LasB	Aids in the colonization and infection process	Survival, Growth and reproduction	Nutrient cycling; Population control	Exoenzyme
		Actin-assembly inducing protein ActA	Aids in the colonization and infection process	Survival, Growth and reproduction	Nutrient cycling; Population control	Invasion
		Staphylokinase	Aids in the colonization and infection process	Survival, Growth and reproduction	Nutrient cycling; Population control	Invasion
		Streptokinase A	Aids in the colonization and infection process	Survival, Growth and reproduction	Nutrient cycling; Population control	Invasion
		Iota toxin component Ib	Aids in the colonization and infection process	Survival, Growth and reproduction	Nutrient cycling; Population control	One of two clostridial actin adenosine diphosphate (ADP)-ribosylating toxins
		Glycerol ester hydrolase	Aids in the infection and invasion process	Survival, Growth and reproduction	Nutrient cycling; Population control	Inactivates bacteriocidal lipids and interferes with the host granulocyte function
		Cyanide hydratase/Formamide hydrolyase	Evasion of immune response	Survival	Nutrient cycling; Population control	Degradation of cyanide to formamide by fungal pathogens of cyanogenic plants
		Glucanase inhibitor protein	Evasion of immune response	Survival	Nutrient cycling; Population control	Oomycetes; Enzyme inhibitor
		Serine protease inhibitor	Evasion of immune response	Survival	Nutrient cycling; Population control	Oomycetes; Enzyme inhibitor
		Circumsporozoite protein	Aids in the infection process	Survival, Growth and reproduction	Nutrient cycling; Population control	Critical for sporozoite function and invasion of hepatocytes
		Intracellular growth locus protein A IglA	Evasion of immune response	Survival	Nutrient cycling; Population control	Part of a type VI secretion system involved in survival and growth after uptake of the bacteria by macrophages
		Intracellular growth locus protein B IglB	Evasion of immune response	Survival	Nutrient cycling; Population control	Part of a type VI secretion system involved in survival and growth after uptake of the bacteria by macrophages
		Macrophage infectivity potentiator protein	Evasion of immune response	Survival	Nutrient cycling; Population control	Surface protein necessary for optimal intracellular survival in macrophages. Possess peptidyl-prolyl-cis/trans-isomerase (PPIase) activity, binds to collagen IV of the extracellular matrix (ECM)
		Pathogenicity determinant protein D	Evasion of immune response	Survival	Nutrient cycling; Population control	One of two genes found in the type B tularemia organism Francisella tularensis that is found exclusively in North America. Appears to be required for full virulence but not intracellular groth of th eorganism. PdpD protein is localized to the outer membrane
		Immunoglobulin A1 protease IgA1	Evasion of immune response	Survival	Nutrient cycling; Population control	Clevage of the primary isotype of human Immunoglobulin A (IgA1) at the hinge region
		Avirulence protein AVRk1	Aids in the infection and invasion process	Survival, Growth and reproduction	Nutrient cycling; Population control
		Avirulence protein ATR13	Aids in the infection and invasion process	Survival, Growth and reproduction	Nutrient cycling; Population control	Effectors are pathogen proteins that manipulate host cell processes for the pathogen's benefit; Oomycete
		Avirulence protein ATR1NdWsB	Aids in the infection and invasion process	Survival, Growth and reproduction	Nutrient cycling; Population control	Effectors are pathogen proteins that manipulate host cell processes for the pathogen's benefit; Oomycete
		avr1 secreted RxLR effector peptide protein	Aids in the infection and invasion process	Survival, Growth and reproduction	Nutrient cycling; Population control	Effectors are pathogen proteins that manipulate host cell processes for the pathogen's benefit; Oomycete
		Avirulence effector protein Avr1a	Aids in the infection and invasion process	Survival, Growth and reproduction	Nutrient cycling; Population control	Effectors are pathogen proteins that manipulate host cell processes for the pathogen's benefit; Oomycete
		Elicitor Avr1b	Aids in the infection and invasion process	Survival, Growth and reproduction	Nutrient cycling; Population control	Effectors are pathogen proteins that manipulate host cell processes for the pathogen's benefit; Oomycete
		Cellulose binding elicitor lectin	Aids in the infection and invasion process	Survival, Growth and reproduction	Nutrient cycling; Population control	Effectors are pathogen proteins that manipulate host cell processes for the pathogen's benefit; Oomycete
		Crinkling and necrosis-inducing protein	Aids in the infection and invasion process	Survival, Growth and reproduction	Nutrient cycling; Population control	Effectors are pathogen proteins that manipulate host cell processes for the pathogen's benefit; Oomycete
		Elicitin-like protein	Aids in the infection and invasion process	Survival, Growth and reproduction	Nutrient cycling; Population control	Effectors are pathogen proteins that manipulate host cell processes for the pathogen's benefit; Oomycete
		Serine protease EspP	Aids in the infection and invasion process	Survival, Growth and reproduction	Nutrient cycling; Population control	EspP from Escherichia coli O157:H7 cleaves human coagulation factor V
		V antigen	Aids in the infection and invasion process	Survival, Growth and reproduction	Nutrient cycling; Population control	Secreted by a type III secretion mechanism. LcrV is a multifunctional protein that has been shown to act at the level of secretion control by binding the Ysc inner-gate protein LcrG and to modulate the host immune response by altering cytokine production. LcrV is also necessary for full induction of low-calcium response (LCR) stimulon virulence gene transcription
		Necrosis inducing protein	Aids in the infection and invasion process	Survival, Growth and reproduction	Nutrient cycling; Population control	Oomycetes; Cause induction of pathogen-related (PR) genes, K+ and H+ channel fluxes, callose apposition, accumulation of reactive oxygen species (ROS) and ethylene, altering cell respiration, creating a hypersensitive response (HR), and localized cell death
Toxin	Fungal	Norsolorinic acid reductase (AflD)	Deterrent to ward off predatory organisms or competitors	Survival, Growth and reproduction	Nutrient cycling; Population control	Aflatoxin: produced by Aspergillus flavus and Aspergillus parasiticus. Aflatoxin can be found in both raw and processed food products
		AM-toxin synthetase	Aids in the infection and invasion process	Survival, Growth and reproduction	Nutrient cycling; Population control	Fungal toxin; Cyclic peptide host specific toxin produced by the genus Alternaria
		Tryptophan dimethylallyltransferase/4-dimethylallyltryptophan synthase/All-trans-hexaprenyl-diphosphate synthase/L-tryptophan dimethylallyl transferase/DMATS	Deterrent to ward off predatory organisms or competitors	Survival, Growth and reproduction	Nutrient cycling; Population control	Ergot, alkoloid compound; Food contamination of cerial grains especially rye, historical cause of St Anthony's Fire
		Enniatin synthase	Deterrent to ward off predatory organisms or competitors	Survival, Growth and reproduction	Nutrient cycling; Population control	Fungal toxin: Enniantin, one of the fusariotoxins produced by members of the genus Fusarium
		Polyketide synthase	Deterrent to ward off predatory organisms or competitors	Survival, Growth and reproduction	Nutrient cycling; Population control	Fumonisin; One of the fusariotoxins produced by members of the genus Fusarium, Inhibit ceramide synthase and block the biosynthesis of complex sphingolipids, alters cell-cell interactions, the behaviour of cell-surface proteins, the activity of protein kinases, the metabolism of other lipids, and cell growth and viability
		Ochratoxin A polyketide synthase	Deterrent to ward off predatory organisms or competitors	Survival, Growth and reproduction	Nutrient cycling; Population control	Ochratoxin; Produced by Penicillium verrucosum, Aspergillus ochraceus, and Aspergillus carbonarius
		6-methylsalicylic acid synthase	Deterrent to ward off predatory organisms or competitors	Survival, Growth and reproduction	Nutrient cycling; Population control	Patulin; Produced by several species of Aspergillus, Penicillium and Byssochlamys. Levels of this toxin in food is regulated in many countries.
		Trichodiene synthase/Sesquiterpene cyclase	Deterrent to ward off predatory organisms or competitors	Survival, Growth and reproduction	Nutrient cycling; Population control	Fungal toxin; Trichothecene. One of the fusariotoxins produced by members of the genus Fusarium
	Protist	Phytotoxin PcF protein	Aids in the infection and invasion process	Survival, Growth and reproduction	Nutrient cycling; Population control	Induces tissue necrosis; Oomycete
		Pore-forming peptide ameobapore	Aids in the infection process and nutrient acquisition	Survival, Growth and reproduction	Nutrient cycling; Population control	Pore forming toxins from amoebas
	Algal (Eukaryotic or cyanobacterial)	Polyketide synthase SxtA	Deterrent to ward off predatory organisms	Survival	Nutrient cycling; Population control	Saxitoxin; Cause of Paralytic shellfish poisoning
		Non-ribosomal peptide synthetase module, adenylation domain (McyA)	Deterrent to ward off predatory organisms	Survival	Nutrient cycling; Population control	Microcystin/Nodularin toxin; Cyanobacterial hepatotoxin causing liver poisoning, water contamination; possible role in protection under high-light stress, prevention of photoinhibition and may also have a function in trace metals chelation , gene regulation, and intraspecific signaling
		Mixed nonribosomal peptide synthetase-polyketide synthase CyrB	Deterrent to ward off predatory organisms	Survival, Growth and reproduction	Nutrient cycling; Population control	Cylindrospermopsin; Cyanobacterial toxin, hepatotoxin causing liver poisoning, water contamination
	Bacterial	Vacuolating cytotoxin protein A	Evasion of immune response	Survival	Nutrient cycling; Population control	VacA is considered to be a multifunctional toxin causes vacuole-like membrane vesicles in the cytoplasm of gastric cells, disrupts soem mitochondrial functions, stimulates apoptosis and is considered to be important for colonization in vivo. N-terminal end required for the "vacuolation". Composed of two subunits cleaved from a single pro-toxin protein
		Murine toxin	Evasion of immune response	Survival	Nutrient cycling; Population control	Phospholipase D that is required for survival of Yersinia pestis in the flea midgut, gene is carried on a Yersinia pestis specific plasmid.
		Calmodulin-sensitive adenylate cyclase/ATP pyrophosphate-lyase/Edema factor	Aids in the infection process	Survival, Growth and reproduction	Nutrient cycling; Population control	Part of the tripatite anthrax toxin, converts adenosine triphosphate (ATP) into 3’–5’-cyclic adenosine monophosphate (cAMP). Must be complexed with calmodulin for activity
		Cytolethal distending toxin B	Aids in the infection process	Survival, Growth and reproduction	Nutrient cycling; Population control	Heterotrimeric toxin with DNase activity. Apoptosis after cell cycle arrest at G2/M phase. Mainly produced by Proteobacteria. Active subunit, damages DNA.
		CylA protein	Aids in the infection process	Survival, Growth and reproduction	Nutrient cycling; Population control	Cytolysin is able to lyse a wide rage of gram-positive bacteria and human, rabbit, and horse erythrocytes. Encoded on transmissible plasmids. CylA activates the toxin.
		Cytolysin immunity CylI protein	Aids in the infection process	Survival, Growth and reproduction	Nutrient cycling; Population control	Cytolysin is able to lyse a wide rage of gram-positive bacteria and human, rabbit, and horse erythrocytes. Encoded on transmissible plasmids. CylI is a transmembrane protein that confers self-protection.
		CylM protein	Aids in the infection process	Survival, Growth and reproduction	Nutrient cycling; Population control	Cytolysin is able to lyse a wide rage of gram-positive bacteria and human, rabbit, and horse erythrocytes. Encoded on transmissible plasmids. CylM is involved in post-translational modification of the large and small toxin subunits.
		Leukocidin chain F	Aids in the infection process	Survival, Growth and reproduction	Nutrient cycling; Population control	Leukocidin (Luk) is a β-barrel pore-forming toxins (βPFT) produced by Staphylococcus aureus. But F and S subunits are needed to form a functional pore. Six classes: LukF-PV, LukF-R, LukD, LukF′-PV, HlgB, and LukF-I
		Pneumolysin	Aids in the infection process	Survival, Growth and reproduction	Nutrient cycling; Population control	Sulfhydryl-activated toxin that lyses cholesterol containing membranes
		Streptolysin O	Aids in the infection process	Survival, Growth and reproduction	Nutrient cycling; Population control	Streptococcal toxin produced by most strains of beta-hemolytic group A streptococci, thiol-activated, damages membranes by forming rings or arcs that open pores up to 30-nm in diameter.
		Thermostable direct hemolysin	Aids in the infection process	Survival, Growth and reproduction	Nutrient cycling; Population control	Biological activity: hemolyticactivity, cytotoxicity, cardiotoxicity, and enterotoxicity. Vibrio organisms
		Cytolysin VvhA	Aids in the infection process	Survival, Growth and reproduction	Nutrient cycling; Population control	Vibrio vulnificus toxin that can cause villi disruption, epithelial necrosis, and inflammation, possibly regulated by Fur
		Alpha-Hemolysin	Aids in the infection process	Survival, Growth and reproduction	Nutrient cycling; Population control	Staphylococcus aureus toxin, also known as α-toxin, can act against several types of host cells including erythrocytes, epithelial cells, endothelial cells, T cells, monocytes and macrophages; form membrane-bound heptameric β-barrel pore.
		Beta-hemolysin	Aids in the infection process	Survival, Growth and reproduction	Nutrient cycling; Population control	Primary toxin of Group B Streptococcus. Hemolysin/cytolysin, forms pores
		Necrotic enteritis toxin B	Aids in the infection process	Survival, Growth and reproduction	Nutrient cycling; Population control	β-barrel pore-forming toxin family
		Serine protease Pet	Aids in the infection process	Survival, Growth and reproduction	Nutrient cycling; Population control	Plasmid-encoded toxin (Pet) protease involved in the degradation of spectrin chains from erythrocyte membranes and fodrin chains from epithelial cell membranes
		Heat-labile enterotoxin A	Aids in spread of organism to new hosts	Reproduction	Nutrient cycling; Population control	Heat-labile enterotoxin is multimeric protein composed of one A subunit and five identical B subunits. The A subunit catalyses the ADP-ribosylation of Gsα, a GTP-binding regulatory protein, activation of adenylate cyclase, producing excessive amounts of cAMP and disrupting electrolyte transport across the intestinal lumen, and then diarrhea.
		Heat-labile enterotoxin B	Aids in spread of organism to new hosts	Reproduction	Nutrient cycling; Population control	Heat-labile enterotoxin is multimeric protein composed of one A subunit and five identical B subunits. B subunit mediates binding to GM1 ganglioside on intestinal epithelial cells, the toxin is then internalized and processed.
		Heat-stable enterotoxin I	Aids in spread of organism to new hosts	Reproduction	Nutrient cycling; Population control	Heat stable enterotoxin. The A subunit activates guanylate cyclase, producing excessive amounts of cAMP and disrupting electrolyte transport across the intestinal lumen, and then diarrhea.
		Exfoliative toxin A/Epidermolytic toxin A	Aids in the infection process	Survival, Growth and reproduction	Nutrient cycling; Population control	Has serine protease-like properties and binds to the skin protein profilaggrin. Cleaves substrates after acidic residues. Exfoliative toxins cause impetigous diseases commonly referred as staphylococcal scalded skin syndrome (SSSS)
		Insecticidal toxin complex protein TccC1	Aids in pathogen survival	Survival	Nutrient cycling; Population control	Insecticidal toxin
		Toxin XaxA	Evasion of immune response	Survival	Nutrient cycling; Population control	Insecticidal toxin, Component A of α-xenorhabdolysin (Xax) from Xenorhabdus species. Apoptosis triggered in insect and mammalian cells. Both A and B genes are needed for toxic effect
		Toxin XaxB	Evasion of immune response	Survival	Nutrient cycling; Population control	Insecticidal toxin, Component B of α-xenorhabdolysin (Xax) from Xenorhabdus species. Apoptosis triggered in insect and mammalian cells. Both A and B genes are needed for toxic effect
		Binary toxin BinAB	Aids in spore survival	Survival, Growth and reproduction	Nutrient cycling; Population control	Insecticidal toxin , two components; Produced during sporulation
		Botulinum neurotoxin	Deterrent to ward off predatory organisms or competitors	Survival	Nutrient cycling; Population control	Causes muscle paralysis
		Thaxtomin synthetase	Aids in the infection and invasion process	Survival, Growth and reproduction	Nutrient cycling; Population control	Thaxtomin A, phytotoxin produced by Streptomyces species. Causes scab disease in several taproot crops and potato. Toxin is required for infection of host tissue. TxtA is one of 2 peptide synthase genes needed for toxin production.
		Shiga toxin 1A subunit	Aids in spread of organism to new hosts	Reproduction	Nutrient cycling; Population control	One of the 2 chains that makes up the A subunit of the Shiga toxin. There may be differences between A1 chain of Shiga toxin 1 and Shiga toxin 2.
		Cytotoxic necrotizing factor	Aids in the infection and invasion process	Survival, Growth and reproduction	Nutrient cycling; Population control	Group of Rho-GTPases-activating bacterial toxins, at least 3 types known
		Dermonecrotic toxin	Aids in the infection and invasion process	Survival, Growth and reproduction	Nutrient cycling; Population control	DNT has transglutaminase activity and can activate Rho GTPases but may have different function(s) in in vivo infection as it does not possess an export sequence
		Mitogenic toxin/Dermonecrotic toxin	Aids in the infection process	Survival, Growth and reproduction	Nutrient cycling; Population control	Deamidation of glutamine residue in the a-subunit of heterotrimeric G proteins, results in activation of signal transduction pathways
		Mono-ADP-ribosyltransferase C3/C3 Exoenzyme	Aids in the infection process	Survival, Growth and reproduction	Nutrient cycling; Population control	Modifies Rho GTPases RhoA, RhoB, and RhoC by mono-ADP-ribosylation; Clostridium Botulinum
		Epidermal cell differentiation inhibitor	Aids in the infection process	Survival, Growth and reproduction	Nutrient cycling; Population control	ADP-ribosylation and inactivation of Rho GTPases; Several isoforms of this Staphylococcus aureus toxin
		μ-toxin	Aids in the infection and invasion process	Survival, Growth and reproduction	Nutrient cycling; Population control	Minor toxin, encoded by the nagH gene, that has been implicated in the onset and progression of gas gangrene due to its ability to degrade hyaluronan, enhances the ability of C. perfringens and α-toxin to propagate through the infected tissue
		Anthrax toxin PA/Anthrax protective antigen	Aids in immune evasion	Survival	Nutrient cycling; Population control	Anthrax toxin component, aids in delivery of edema factor

[truncated: 1 more sheets: Antibiotic resistance]
